# Supplementary material for: 2,3-Difluoro-N-(2-pyrid­yl)benzamide
Source: Acta Crystallogr Sect E Struct Rep Online. 2008 Nov 20;64(Pt 12):o2394. doi: 10.1107/S1600536808038269 (PMC2959868; doi:10.1107/S1600536808038269)
Supplement: Supplementary file 1 [file e-64-o2394-sup1.cif]

##############################################################################
###                                                                        ###
###        Electronic paper (Acta Crystallographica Section E)             ###
###                                                                        ###
##############################################################################
#                                                                            #
# This CIF contains the data in a paper accepted for publication in Acta     #
# Crystallographica Section E. It conforms to the requirements of Notes      #
# for Authors for Section E, and has been peer reviewed under the auspices   #
# of the IUCr Commission on Journals.                                        #
#                                                                            #
# Full details of the Crystallographic Information File format               #
# are given in the paper "The Crystallographic Information File (CIF):       #
# a New Standard Archive File for Crystallography" by S. R. Hall, F. H.      #
# Allen and I. D. Brown [Acta Cryst. (1991), A47, 655-685].                  #
#                                                                            #
# The current version of the core CIF dictionary is obtainable from          #
# ftp://ftp.iucr.org/pub/cif_core.dic. The current version number is 2.4.    #
#                                                                            #
# Software is freely available for graphical display of the structure(s) in  #
# this CIF.  For information consult the CIF home page http://www.iucr.org/  #
# cif/home.html                                                              #
#                                                                            #
# This file may be used for bona fide research purposes within the           #
# scientific community so long as proper attribution is given to the journal # 
# article from which it was obtained.                                        #
#                                                                            #
##############################################################################
                                             
data_global
_audit_creation_method
            'from NRCVAX CIF routine and SHELXL97 with Word-Perfect Macro PREP8'
_journal_date_recd_electronic     2008-11-14
_journal_date_accepted     2008-11-17
_journal_name_full     'Acta Crystallographica, Section E'
_journal_year     2008
_journal_volume     64
_journal_issue     12
_journal_page_first     o2394
_journal_page_last     o2394
_journal_paper_category     QO
_journal_coeditor_code     TK2329
_publ_contact_author_name
;
Dr. John F. Gallagher
;
_publ_contact_author_address
;
School of Chemical Sciences,
Dublin City University, Dublin 9, Ireland
;
_publ_contact_author_email     'john.gallagher@dcu.ie'
_publ_contact_author_fax     '353 1 7005503'
_publ_contact_author_phone     '353 1 7005114'
_publ_section_title
;
2,3-Difluoro-<i>N</i>-(2-pyridyl)benzamide
;
loop_
    _publ_author_name
    _publ_author_footnote
    _publ_author_address
    'Gallagher, John F.' .
;    School of Chemical Sciences,
     Dublin City University, Dublin 9, Ireland
;
    'McMahon, Joyce' .
;    School of Chemical Sciences,
     Dublin City University, Dublin 9, Ireland
;
    'Anderson, Frankie P.' .
;    School of Chemical Sciences,
     National Institute for Cellular Biotechnology,
     Dublin City University, Dublin 9, Ireland
;
    'Lough, Alan J.'
;
Additional correspondence author, e-mail: alough@chem.utoronto.ca.
;
;
Department of Chemistry,
80 St George Street,
University of Toronto, Toronto, Ontario, Canada M5S 3H6
;
data_I
_chemical_name_systematic
;
2,3-Difluoro-<i>N</i>-(2-pyridyl)benzamide
;
_chemical_name_common     ?
_chemical_formula_moiety     'C12 H8 F2 N2 O'
_chemical_formula_sum     'C12 H8 F2 N2 O'
_chemical_formula_structural     'C12 H8 F2 N2 O'
_chemical_formula_analytical     ?
_chemical_formula_iupac     'C12 H8 F2 N2 O'
_chemical_formula_weight     234.20
_chemical_melting_point     350
_symmetry_cell_setting     monoclinic
_symmetry_space_group_name_H-M     'P 21/n'
_symmetry_space_group_name_Hall     '-P 2yn'
loop_
    _symmetry_equiv_pos_as_xyz
    'x, y, z'
    '-x+1/2, y+1/2, -z+1/2'
    '-x, -y, -z'
    'x-1/2, -y-1/2, z-1/2'
_cell_length_a     11.8515(4)
_cell_length_b     9.0554(2)
_cell_length_c     20.1075(7)
_cell_angle_alpha     90
_cell_angle_beta     100.2620(15)
_cell_angle_gamma     90
_cell_volume     2123.42(11)
_cell_formula_units_Z     8
_cell_measurement_reflns_used     19375
_cell_measurement_theta_min     2.6
_cell_measurement_theta_max     27.5
_cell_measurement_temperature     150.0(10)
_cell_special_details
; ?
;
_exptl_crystal_description     block
_exptl_crystal_colour     colorless
_exptl_crystal_size_max     0.26
_exptl_crystal_size_mid     0.20
_exptl_crystal_size_min     0.15
_exptl_crystal_size_rad     ?
_exptl_crystal_density_diffrn     1.465
_exptl_crystal_density_meas     ?
_exptl_crystal_density_method     ?
_exptl_crystal_F_000     960
_exptl_absorpt_coefficient_mu     0.120
_exptl_absorpt_correction_type     'multi-scan'
_exptl_absorpt_process_details     '(SORTAV; Blessing, 1995)'
_exptl_absorpt_correction_T_min     0.875
_exptl_absorpt_correction_T_max     0.981
_exptl_special_details
;
;
_diffrn_ambient_temperature     150.0(10)
_diffrn_radiation_type     'Molybdenum K\a'
_diffrn_radiation_wavelength     0.71073
_diffrn_radiation_source     'fine-focus sealed X-ray tube'
_diffrn_radiation_monochromator     graphite
_diffrn_measurement_device     'Nonius KappaCCD'
_diffrn_measurement_method     '\f, \w scans with \k offsets'
_diffrn_reflns_number     5113
_diffrn_reflns_av_R_equivalents     0.045
_diffrn_reflns_av_sigmaI/netI     0.051
_diffrn_reflns_theta_min     2.9
_diffrn_reflns_theta_max     27.4
_diffrn_reflns_theta_full     27.4
_diffrn_measured_fraction_theta_max     0.990
_diffrn_measured_fraction_theta_full     0.990
_diffrn_reflns_limit_h_min     -15
_diffrn_reflns_limit_h_max     15
_diffrn_reflns_limit_k_min     -11
_diffrn_reflns_limit_k_max     11
_diffrn_reflns_limit_l_min     -25
_diffrn_reflns_limit_l_max     26
_diffrn_standards_number     2916
_diffrn_standards_decay_%     ?
_reflns_number_total     4803
_reflns_number_gt     3170
_reflns_threshold_expression     I>2\s(I)
_refine_ls_structure_factor_coef     Fsqd
_refine_ls_matrix_type     full
_refine_ls_R_factor_all     0.084
_refine_ls_R_factor_gt     0.046
_refine_ls_wR_factor_gt     0.108
_refine_ls_wR_factor_ref     0.128
_refine_ls_goodness_of_fit_ref     1.04
_refine_ls_restrained_S_all     1.04
_refine_ls_number_reflns     4803
_refine_ls_number_parameters     316
_refine_ls_number_restraints     0
_refine_ls_hydrogen_treatment     mixed
_refine_ls_weighting_scheme     calc
_refine_ls_weighting_details
              'w=1/[\s^2^(Fo^2^)+(0.0702P)^2^+0.0466P] where P=(Fo^2^+2Fc^2^)/3'
_atom_sites_solution_hydrogens     geom
_atom_sites_solution_primary     direct
_atom_sites_solution_secondary     difmap
_refine_ls_shift/su_max     ?
_refine_ls_shift/su_max_lt     0.001
_refine_ls_shift/su_mean     0.000
_refine_diff_density_max     0.22
_refine_diff_density_min     -0.23
_refine_ls_extinction_method     'SHELXL97 (Sheldrick, 2008)'
_refine_ls_extinction_coef     0.0082(18)
_refine_ls_extinction_expression
                                  'Fc^*^=kFc[1+0.001xFc^2^\l^3^/sin(2\q)]^-1/4^'
loop_
    _atom_type_symbol
    _atom_type_description
    _atom_type_scat_dispersion_real
    _atom_type_scat_dispersion_imag
    _atom_type_scat_source
    'C' 'C' 0.0033 0.0016
                         'International Tables Vol C Tables 4.2.6.8 and 6.1.1.4'
    'H' 'H' 0.0000 0.0000
                         'International Tables Vol C Tables 4.2.6.8 and 6.1.1.4'
    'N' 'N' 0.0061 0.0033
                         'International Tables Vol C Tables 4.2.6.8 and 6.1.1.4'
    'O' 'O' 0.0106 0.0060
                         'International Tables Vol C Tables 4.2.6.8 and 6.1.1.4'
    'F' 'F' 0.0171 0.0103
                         'International Tables Vol C Tables 4.2.6.8 and 6.1.1.4'
_computing_data_collection     'KappaCCD Server Software (Nonius, 1997)'
_computing_cell_refinement     'DENZO--SMN (Otwinowski & Minor, 1997)'
_computing_data_reduction     'DENZO--SMN (Otwinowski & Minor, 1997)'
_computing_structure_solution     'SHELXS97 (Sheldrick, 2008)'
_computing_structure_refinement
                          'SHELXL97 (Sheldrick, 2008) and SORTX (McArdle, 1995)'
_computing_molecular_graphics     'PLATON (Spek, 2003)'
_computing_publication_material
                         'SHELXL97 (Sheldrick, 2008) and PREP8 (Ferguson, 1998)'
loop_
    _atom_site_type_symbol
    _atom_site_label
    _atom_site_fract_x
    _atom_site_fract_y
    _atom_site_fract_z
    _atom_site_U_iso_or_equiv
    _atom_site_adp_type
    _atom_site_calc_flag
    _atom_site_refinement_flags
    _atom_site_occupancy
    _atom_site_disorder_assembly
    _atom_site_disorder_group
    F F12A 0.56446(8) 0.44877(11) 0.07324(5) 0.0425(3) Uani d . 1 . .
    F F13A 0.78621(9) 0.51655(11) 0.10099(5) 0.0488(3) Uani d . 1 . .
    O O1A 0.42720(10) 0.20016(14) -0.08253(6) 0.0395(3) Uani d . 1 . .
    C C1A 0.47361(14) 0.22193(17) -0.02420(8) 0.0305(4) Uani d . 1 . .
    N N1A 0.42289(12) 0.20469(17) 0.03102(7) 0.0335(3) Uani d . 1 . .
    C C11A 0.59705(14) 0.26753(17) -0.00730(8) 0.0290(4) Uani d . 1 . .
    C C12A 0.63682(14) 0.37604(18) 0.03976(8) 0.0321(4) Uani d . 1 . .
    C C13A 0.75099(15) 0.41319(18) 0.05327(9) 0.0355(4) Uani d . 1 . .
    C C14A 0.82865(15) 0.3464(2) 0.02003(9) 0.0393(4) Uani d . 1 . .
    C C15A 0.79011(15) 0.2389(2) -0.02769(9) 0.0381(4) Uani d . 1 . .
    C C16A 0.67583(15) 0.20015(18) -0.04120(8) 0.0325(4) Uani d . 1 . .
    C C21A 0.30662(14) 0.18055(17) 0.03269(8) 0.0299(4) Uani d . 1 . .
    N N22A 0.28635(11) 0.16084(15) 0.09545(7) 0.0314(3) Uani d . 1 . .
    C C23A 0.17744(14) 0.13679(18) 0.10248(9) 0.0346(4) Uani d . 1 . .
    C C24A 0.08688(15) 0.13592(19) 0.04919(9) 0.0377(4) Uani d . 1 . .
    C C25A 0.10971(15) 0.1603(2) -0.01501(10) 0.0410(4) Uani d . 1 . .
    C C26A 0.22090(15) 0.18089(18) -0.02435(9) 0.0350(4) Uani d . 1 . .
    F F12B 0.29582(9) 0.49048(12) 0.14007(5) 0.0443(3) Uani d . 1 . .
    F F13B 0.06988(10) 0.53646(13) 0.11073(6) 0.0554(3) Uani d . 1 . .
    O O1B 0.45792(11) 0.38227(17) 0.31766(6) 0.0555(4) Uani d . 1 . .
    C C1B 0.40611(15) 0.34390(19) 0.26233(8) 0.0354(4) Uani d . 1 . .
    N N1B 0.45292(12) 0.27166(16) 0.21504(7) 0.0325(3) Uani d . 1 . .
    C C11B 0.27918(14) 0.37060(18) 0.24278(8) 0.0328(4) Uani d . 1 . .
    C C12B 0.22995(15) 0.44225(18) 0.18387(8) 0.0345(4) Uani d . 1 . .
    C C13B 0.11332(16) 0.46598(19) 0.16891(9) 0.0386(4) Uani d . 1 . .
    C C14B 0.04218(16) 0.4186(2) 0.21145(10) 0.0421(4) Uani d . 1 . .
    C C15B 0.08962(16) 0.3480(2) 0.27087(10) 0.0445(5) Uani d . 1 . .
    C C16B 0.20703(16) 0.3250(2) 0.28624(9) 0.0395(4) Uani d . 1 . .
    C C21B 0.56780(14) 0.22849(17) 0.21788(8) 0.0303(4) Uani d . 1 . .
    N N22B 0.58589(12) 0.16736(16) 0.16024(7) 0.0344(3) Uani d . 1 . .
    C C23B 0.69244(15) 0.1202(2) 0.15795(9) 0.0384(4) Uani d . 1 . .
    C C24B 0.78295(15) 0.1326(2) 0.21110(9) 0.0389(4) Uani d . 1 . .
    C C25B 0.76225(16) 0.1964(2) 0.27011(9) 0.0427(5) Uani d . 1 . .
    C C26B 0.65348(15) 0.2447(2) 0.27418(9) 0.0390(4) Uani d . 1 . .
    H H1A 0.4709(16) 0.1978(19) 0.0706(9) 0.035(5) Uiso d . 1 . .
    H H14A 0.9074 0.3732 0.0295 0.047 Uiso calc R 1 . .
    H H15A 0.8428 0.1916 -0.0512 0.046 Uiso calc R 1 . .
    H H16A 0.6505 0.1264 -0.0741 0.039 Uiso calc R 1 . .
    H H23A 0.1621 0.1195 0.1466 0.042 Uiso calc R 1 . .
    H H24A 0.0108 0.1191 0.0563 0.045 Uiso calc R 1 . .
    H H25A 0.0486 0.1628 -0.0527 0.049 Uiso calc R 1 . .
    H H26A 0.2384 0.1949 -0.0682 0.042 Uiso calc R 1 . .
    H H1B 0.4059(17) 0.240(2) 0.1778(10) 0.043(5) Uiso d . 1 . .
    H H14B -0.0383 0.4340 0.2003 0.051 Uiso calc R 1 . .
    H H15B 0.0418 0.3153 0.3011 0.053 Uiso calc R 1 . .
    H H16B 0.2388 0.2770 0.3273 0.047 Uiso calc R 1 . .
    H H23B 0.7063 0.0758 0.1174 0.046 Uiso calc R 1 . .
    H H24B 0.8573 0.0983 0.2073 0.047 Uiso calc R 1 . .
    H H25B 0.8227 0.2069 0.3077 0.051 Uiso calc R 1 . .
    H H26B 0.6375 0.2881 0.3145 0.047 Uiso calc R 1 . .
loop_
    _atom_site_aniso_label
    _atom_site_aniso_U_11
    _atom_site_aniso_U_22
    _atom_site_aniso_U_33
    _atom_site_aniso_U_12
    _atom_site_aniso_U_13
    _atom_site_aniso_U_23
    F12A 0.0384(6) 0.0438(6) 0.0455(6) 0.0052(4) 0.0084(5) -0.0136(5)
    F13A 0.0455(7) 0.0452(6) 0.0519(7) -0.0065(5) -0.0018(5) -0.0134(5)
    O1A 0.0386(7) 0.0519(8) 0.0264(7) -0.0028(5) 0.0015(5) -0.0038(5)
    C1A 0.0317(9) 0.0328(9) 0.0258(9) 0.0030(7) 0.0020(7) -0.0014(7)
    N1A 0.0241(8) 0.0508(9) 0.0244(8) -0.0028(6) 0.0008(6) -0.0018(6)
    C11A 0.0311(9) 0.0313(8) 0.0243(8) 0.0017(6) 0.0040(7) 0.0021(7)
    C12A 0.0321(9) 0.0333(9) 0.0315(9) 0.0058(7) 0.0073(7) -0.0006(7)
    C13A 0.0371(10) 0.0326(9) 0.0342(9) -0.0036(7) -0.0008(8) -0.0017(8)
    C14A 0.0286(9) 0.0461(10) 0.0428(11) -0.0013(8) 0.0055(8) 0.0042(9)
    C15A 0.0334(10) 0.0468(10) 0.0352(10) 0.0067(8) 0.0093(8) 0.0025(8)
    C16A 0.0373(10) 0.0337(9) 0.0266(9) 0.0030(7) 0.0056(7) 0.0006(7)
    C21A 0.0286(9) 0.0308(8) 0.0296(9) 0.0011(6) 0.0035(7) -0.0006(7)
    N22A 0.0286(8) 0.0353(8) 0.0300(8) -0.0001(6) 0.0047(6) -0.0010(6)
    C23A 0.0357(10) 0.0339(9) 0.0354(10) -0.0019(7) 0.0095(8) -0.0022(7)
    C24A 0.0296(9) 0.0401(10) 0.0426(11) -0.0049(7) 0.0041(8) -0.0015(8)
    C25A 0.0322(10) 0.0476(11) 0.0389(10) -0.0033(8) -0.0048(8) -0.0009(8)
    C26A 0.0320(10) 0.0417(10) 0.0292(9) -0.0011(7) -0.0003(7) 0.0016(8)
    F12B 0.0424(6) 0.0497(6) 0.0426(6) 0.0017(5) 0.0121(5) 0.0126(5)
    F13B 0.0462(7) 0.0643(7) 0.0531(7) 0.0097(5) 0.0014(5) 0.0206(6)
    O1B 0.0459(8) 0.0824(10) 0.0345(8) 0.0130(7) -0.0024(6) -0.0221(7)
    C1B 0.0376(10) 0.0408(10) 0.0272(9) 0.0025(7) 0.0041(8) -0.0026(8)
    N1B 0.0296(8) 0.0422(8) 0.0243(7) 0.0018(6) 0.0008(6) -0.0035(6)
    C11B 0.0360(10) 0.0340(9) 0.0286(9) 0.0021(7) 0.0060(7) -0.0057(7)
    C12B 0.0374(10) 0.0356(9) 0.0320(9) -0.0011(7) 0.0103(8) -0.0003(8)
    C13B 0.0389(11) 0.0376(10) 0.0377(10) 0.0043(8) 0.0022(8) 0.0030(8)
    C14B 0.0336(10) 0.0465(10) 0.0459(11) 0.0018(8) 0.0063(8) -0.0054(9)
    C15B 0.0417(11) 0.0544(11) 0.0402(11) -0.0027(9) 0.0148(9) -0.0056(9)
    C16B 0.0420(11) 0.0489(11) 0.0284(9) 0.0032(8) 0.0084(8) -0.0017(8)
    C21B 0.0330(9) 0.0310(8) 0.0266(9) 0.0001(6) 0.0043(7) 0.0011(7)
    N22B 0.0331(8) 0.0393(8) 0.0292(8) 0.0037(6) 0.0015(6) -0.0024(6)
    C23B 0.0364(10) 0.0424(10) 0.0355(10) 0.0076(8) 0.0045(8) -0.0038(8)
    C24B 0.0303(10) 0.0458(10) 0.0387(10) 0.0035(7) 0.0014(8) 0.0024(8)
    C25B 0.0350(10) 0.0552(12) 0.0342(10) -0.0007(8) -0.0037(8) -0.0006(9)
    C26B 0.0367(10) 0.0504(11) 0.0280(9) 0.0002(8) 0.0006(8) -0.0023(8)
loop_
    _geom_bond_atom_site_label_1
    _geom_bond_atom_site_label_2
    _geom_bond_site_symmetry_2
    _geom_bond_distance
    _geom_bond_publ_flag
    F12A C12A . 1.3520(18) no
    F13A C13A . 1.3522(19) no
    O1A C1A . 1.2195(19) no
    C1A N1A . 1.363(2) no
    C1A C11A . 1.500(2) no
    N1A C21A . 1.402(2) no
    C11A C12A . 1.387(2) ?
    C11A C16A . 1.391(2) ?
    C12A C13A . 1.374(2) ?
    C13A C14A . 1.371(2) ?
    C14A C15A . 1.386(3) ?
    C15A C16A . 1.378(2) ?
    C21A N22A . 1.338(2) ?
    C21A C26A . 1.390(2) ?
    N22A C23A . 1.341(2) ?
    C23A C24A . 1.375(2) ?
    C24A C25A . 1.383(3) ?
    C25A C26A . 1.377(2) ?
    F12B C12B . 1.3493(19) no
    F13B C13B . 1.351(2) no
    O1B C1B . 1.221(2) no
    C1B N1B . 1.352(2) no
    C1B C11B . 1.505(2) no
    N1B C21B . 1.408(2) no
    C11B C12B . 1.385(2) ?
    C11B C16B . 1.390(2) ?
    C12B C13B . 1.378(2) ?
    C13B C14B . 1.373(3) ?
    C14B C15B . 1.383(3) ?
    C15B C16B . 1.386(3) ?
    C21B N22B . 1.336(2) ?
    C21B C26B . 1.387(2) ?
    N22B C23B . 1.342(2) ?
    C23B C24B . 1.377(2) ?
    C24B C25B . 1.380(3) ?
    C25B C26B . 1.377(3) ?
    N1A H1A . 0.894(19) ?
    C14A H14A . 0.9500 ?
    C15A H15A . 0.9500 ?
    C16A H16A . 0.9500 ?
    C23A H23A . 0.9500 ?
    C24A H24A . 0.9500 ?
    C25A H25A . 0.9500 ?
    C26A H26A . 0.9500 ?
    N1B H1B . 0.90(2) ?
    C14B H14B . 0.9500 ?
    C15B H15B . 0.9500 ?
    C16B H16B . 0.9500 ?
    C23B H23B . 0.9500 ?
    C24B H24B . 0.9500 ?
    C25B H25B . 0.9500 ?
    C26B H26B . 0.9500 ?
loop_
    _geom_angle_atom_site_label_1
    _geom_angle_atom_site_label_2
    _geom_angle_atom_site_label_3
    _geom_angle_site_symmetry_1
    _geom_angle_site_symmetry_3
    _geom_angle
    _geom_angle_publ_flag
    O1A C1A N1A . . 125.19(16) no
    O1A C1A C11A . . 121.14(15) no
    N1A C1A C11A . . 113.64(14) no
    C1A N1A C21A . . 128.01(14) no
    C1A N1A H1A . . 115.5(11) ?
    C21A N1A H1A . . 116.1(11) ?
    C12A C11A C16A . . 117.95(15) ?
    C12A C11A C1A . . 123.29(15) ?
    C16A C11A C1A . . 118.75(15) ?
    F12A C12A C11A . . 121.07(15) no
    F12A C12A C13A . . 118.17(15) no
    C13A C12A C11A . . 120.76(15) ?
    F13A C13A C12A . . 118.59(15) no
    F13A C13A C14A . . 120.15(16) no
    C14A C13A C12A . . 121.25(16) ?
    C13A C14A C15A . . 118.72(17) ?
    C16A C15A C14A . . 120.42(16) ?
    C15A C16A C11A . . 120.89(16) ?
    N22A C21A C26A . . 123.43(15) ?
    N22A C21A N1A . . 112.70(14) ?
    C26A C21A N1A . . 123.84(15) ?
    C21A N22A C23A . . 117.32(14) ?
    N22A C23A C24A . . 123.44(16) ?
    C23A C24A C25A . . 118.11(16) ?
    C26A C25A C24A . . 120.02(16) ?
    C25A C26A C21A . . 117.62(16) ?
    C13A C14A H14A . . 120.6 ?
    C15A C14A H14A . . 120.6 ?
    C16A C15A H15A . . 119.8 ?
    C14A C15A H15A . . 119.8 ?
    C15A C16A H16A . . 119.6 ?
    C11A C16A H16A . . 119.6 ?
    C23A C24A H24A . . 120.9 ?
    C25A C24A H24A . . 120.9 ?
    C26A C25A H25A . . 120.0 ?
    C24A C25A H25A . . 120.0 ?
    N22A C23A H23A . . 118.3 ?
    C24A C23A H23A . . 118.3 ?
    C25A C26A H26A . . 121.2 ?
    C21A C26A H26A . . 121.2 ?
    O1B C1B N1B . . 125.13(16) no
    O1B C1B C11B . . 120.60(15) no
    N1B C1B C11B . . 114.22(14) no
    C1B N1B C21B . . 128.38(14) no
    C1B N1B H1B . . 118.2(12) ?
    C21B N1B H1B . . 113.3(12) ?
    C12B C11B C16B . . 117.68(16) ?
    C12B C11B C1B . . 123.21(15) ?
    C16B C11B C1B . . 119.09(15) ?
    F12B C12B C11B . . 120.36(15) no
    F12B C12B C13B . . 118.78(15) no
    C13B C12B C11B . . 120.86(16) ?
    F13B C13B C12B . . 118.38(16) no
    F13B C13B C14B . . 120.37(17) no
    C14B C13B C12B . . 121.25(17) ?
    C13B C14B C15B . . 118.86(17) ?
    C14B C15B C16B . . 119.97(17) ?
    C15B C16B C11B . . 121.37(17) ?
    N22B C21B C26B . . 123.00(16) ?
    N22B C21B N1B . . 112.55(14) ?
    C26B C21B N1B . . 124.44(15) ?
    C21B N22B C23B . . 117.33(14) ?
    N22B C23B C24B . . 123.73(17) ?
    C23B C24B C25B . . 117.90(17) ?
    C26B C25B C24B . . 119.71(17) ?
    C25B C26B C21B . . 118.32(16) ?
    C13B C14B H14B . . 120.6 ?
    C15B C14B H14B . . 120.6 ?
    C14B C15B H15B . . 120.0 ?
    C16B C15B H15B . . 120.0 ?
    C15B C16B H16B . . 119.3 ?
    C11B C16B H16B . . 119.3 ?
    N22B C23B H23B . . 118.1 ?
    C24B C23B H23B . . 118.1 ?
    C23B C24B H24B . . 121.0 ?
    C25B C24B H24B . . 121.0 ?
    C26B C25B H25B . . 120.1 ?
    C24B C25B H25B . . 120.1 ?
    C25B C26B H26B . . 120.8 ?
    C21B C26B H26B . . 120.8 ?
loop_
    _geom_torsion_atom_site_label_1
    _geom_torsion_atom_site_label_2
    _geom_torsion_atom_site_label_3
    _geom_torsion_atom_site_label_4
    _geom_torsion_site_symmetry_1
    _geom_torsion_site_symmetry_2
    _geom_torsion_site_symmetry_3
    _geom_torsion_site_symmetry_4
    _geom_torsion
    _geom_torsion_publ_flag
    O1A C1A N1A C21A . . . . -10.0(3) no
    C11A C1A N1A C21A . . . . 171.67(15) no
    O1A C1A C11A C12A . . . . 137.44(17) no
    N1A C1A C11A C12A . . . . -44.2(2) ?
    O1A C1A C11A C16A . . . . -41.3(2) ?
    N1A C1A C11A C16A . . . . 137.08(16) ?
    C16A C11A C12A F12A . . . . 178.24(14) ?
    C1A C11A C12A F12A . . . . -0.5(2) ?
    C16A C11A C12A C13A . . . . -1.3(2) ?
    C1A C11A C12A C13A . . . . 179.93(16) ?
    F12A C12A C13A F13A . . . . 2.4(2) ?
    C11A C12A C13A F13A . . . . -178.07(15) ?
    F12A C12A C13A C14A . . . . -178.45(15) ?
    C11A C12A C13A C14A . . . . 1.1(3) ?
    F13A C13A C14A C15A . . . . 178.79(16) ?
    C12A C13A C14A C15A . . . . -0.4(3) ?
    C13A C14A C15A C16A . . . . -0.1(3) ?
    C14A C15A C16A C11A . . . . -0.1(3) ?
    C12A C11A C16A C15A . . . . 0.8(2) ?
    C1A C11A C16A C15A . . . . 179.64(15) ?
    C1A N1A C21A N22A . . . . 176.76(16) ?
    C1A N1A C21A C26A . . . . -4.9(3) ?
    C26A C21A N22A C23A . . . . 1.7(2) ?
    N1A C21A N22A C23A . . . . -179.97(14) ?
    C21A N22A C23A C24A . . . . -2.0(2) ?
    N22A C23A C24A C25A . . . . 0.4(3) ?
    C23A C24A C25A C26A . . . . 1.6(3) ?
    C24A C25A C26A C21A . . . . -1.9(3) ?
    N22A C21A C26A C25A . . . . 0.2(3) ?
    N1A C21A C26A C25A . . . . -177.96(16) ?
    O1B C1B N1B C21B . . . . -1.4(3) no
    C11B C1B N1B C21B . . . . -179.18(15) no
    O1B C1B C11B C12B . . . . 127.03(19) no
    N1B C1B C11B C12B . . . . -55.1(2) ?
    O1B C1B C11B C16B . . . . -51.4(2) ?
    N1B C1B C11B C16B . . . . 126.52(17) ?
    C16B C11B C12B F12B . . . . 179.31(15) ?
    C1B C11B C12B F12B . . . . 0.9(2) ?
    C16B C11B C12B C13B . . . . -0.5(2) ?
    C1B C11B C12B C13B . . . . -178.94(16) ?
    F12B C12B C13B F13B . . . . 0.2(2) ?
    C11B C12B C13B F13B . . . . 180.00(15) ?
    F12B C12B C13B C14B . . . . 179.65(16) ?
    C11B C12B C13B C14B . . . . -0.5(3) ?
    F13B C13B C14B C15B . . . . -179.45(16) ?
    C12B C13B C14B C15B . . . . 1.1(3) ?
    C13B C14B C15B C16B . . . . -0.6(3) ?
    C14B C15B C16B C11B . . . . -0.5(3) ?
    C12B C11B C16B C15B . . . . 1.0(3) ?
    C1B C11B C16B C15B . . . . 179.48(16) ?
    C1B N1B C21B N22B . . . . -175.88(16) ?
    C1B N1B C21B C26B . . . . 5.0(3) ?
    C26B C21B N22B C23B . . . . 0.1(2) ?
    N1B C21B N22B C23B . . . . -179.03(15) ?
    C21B N22B C23B C24B . . . . -0.5(3) ?
    N22B C23B C24B C25B . . . . 0.4(3) ?
    C23B C24B C25B C26B . . . . 0.2(3) ?
    C24B C25B C26B C21B . . . . -0.6(3) ?
    N22B C21B C26B C25B . . . . 0.5(3) ?
    N1B C21B C26B C25B . . . . 179.45(16) ?
loop_
    _geom_hbond_atom_site_label_D
    _geom_hbond_atom_site_label_H
    _geom_hbond_atom_site_label_A
    _geom_hbond_site_symmetry_A
    _geom_hbond_distance_DH
    _geom_hbond_distance_HA
    _geom_hbond_distance_DA
    _geom_hbond_angle_DHA
    _geom_hbond_publ_flag
    N1A H1A N22B . 0.894(19) 2.076(19) 2.968(2) 175.9(16) yes
    N1B H1B N22A . 0.90(2) 2.10(2) 2.999(2) 175.4(17) yes
    C26A H26A O1A . 0.95 2.31 2.898(2) 120 no
    C26B H26B O1B . 0.95 2.30 2.900(2) 120 no
    C25B H25B O1A 4_666 0.95 2.48 3.379(2) 159 yes
    C25A H25A O1B 4_565 0.95 2.67 3.542(2) 153 yes
