# Supplementary material for: 2,3-Difluoro-N-(2-pyrid­yl)benzamide
Source: Acta Crystallogr Sect E Struct Rep Online. 2008 Nov 20;64(Pt 12):o2394. doi: 10.1107/S1600536808038269 (PMC2959868; doi:10.1107/S1600536808038269)
Supplement: Supplementary file 2 [file e-64-o2394-Isup2.hkl]

# 
# h,k,l, Fc-squared, Fo-squared, sigma(Fo-squared) and status flag 
# 
data_I
_shelx_title '2,3-diFluoro-N-(2-pyridinyl)benzamide' 
_shelx_refln_list_code          4 
_shelx_F_calc_maximum      171.16 
_exptl_crystal_F_000       960.00 
_reflns_d_resolution_high  0.7714 
 
loop_ 
 _symmetry_equiv_pos_as_xyz 
 'x, y, z' 
 '-x+1/2, y+1/2, -z+1/2' 
 '-x, -y, -z' 
 'x-1/2, -y-1/2, z-1/2' 
 
_cell_length_a    11.8515 
_cell_length_b     9.0554 
_cell_length_c    20.1075 
_cell_angle_alpha  90.000 
_cell_angle_beta  100.262 
_cell_angle_gamma  90.000 
 
_shelx_F_squared_multiplier     1.000 
 
loop_ 
 _refln_index_h 
 _refln_index_k 
 _refln_index_l 
 _refln_F_squared_calc 
 _refln_F_squared_meas 
 _refln_F_squared_sigma 
 _refln_observed_status 
   2   0   0     7645.89     7233.04    167.45 o 
   4   0   0      886.30      801.47     23.50 o 
   6   0   0    11473.20    12769.95    305.57 o 
   8   0   0     6084.20     6234.86    160.19 o 
  10   0   0      360.74      337.42     18.19 o 
  12   0   0       25.97       30.17     14.09 o 
  14   0   0      111.11       99.08     21.53 o 
   1   1   0      424.86      346.79     29.52 o 
   2   1   0     2278.37     2076.24     32.80 o 
   3   1   0       82.27       86.92      3.10 o 
   4   1   0      283.81      229.85      6.26 o 
   5   1   0        2.65        3.72      2.02 o 
   6   1   0     4039.81     4364.36     83.55 o 
   7   1   0      280.98      314.97      9.77 o 
   8   1   0        5.73        3.14      3.76 o 
   9   1   0        0.00       -1.09      3.98 o 
  10   1   0      151.63      141.57      8.47 o 
  11   1   0       46.39       47.75      7.50 o 
  12   1   0       43.25       35.51      8.36 o 
  13   1   0        0.02       14.50      9.83 o 
  14   1   0        7.81        3.03      9.32 o 
  15   1   0        0.00       44.16     12.42 o 
   0   2   0    16807.87    15734.67    503.43 o 
   1   2   0       39.41       39.78      2.20 o 
   2   2   0      555.52      481.78      9.80 o 
   3   2   0     1215.25     1163.61     22.01 o 
   4   2   0      880.13      878.06     15.77 o 
   5   2   0      663.19      747.00     16.03 o 
   6   2   0        6.37        8.77      3.63 o 
   7   2   0       13.43        9.59      2.94 o 
   8   2   0       93.50      102.55      6.21 o 
   9   2   0       19.23       21.65      8.59 o 
  10   2   0       18.06       18.51      5.89 o 
  11   2   0      215.36      173.55     13.69 o 
  12   2   0      141.82      130.92     12.60 o 
  13   2   0       11.51        7.32      9.87 o 
  14   2   0        0.29        9.40     15.97 o 
   1   3   0       32.91       31.79      1.79 o 
   2   3   0     1252.79     1128.93     21.58 o 
   3   3   0       22.18       19.89      1.92 o 
   4   3   0      434.47      410.74      8.53 o 
   5   3   0      326.70      340.39      7.90 o 
   6   3   0      570.02      601.75     11.83 o 
   7   3   0      208.44      224.07      6.84 o 
   8   3   0        0.09       -1.13      3.35 o 
   9   3   0      749.85      831.87     21.31 o 
  10   3   0       18.74        0.90      5.06 o 
  11   3   0      586.46      560.03     18.84 o 
  12   3   0        0.37       -2.17      7.19 o 
  13   3   0        1.12        2.83      8.60 o 
  14   3   0       28.66       29.81     13.11 o 
   0   4   0       33.61       59.29     13.99 o 
   1   4   0      407.93      371.26      8.25 o 
   2   4   0      397.52      431.95      8.80 o 
   3   4   0      407.57      374.53      8.07 o 
   4   4   0       85.38       84.60      4.02 o 
   5   4   0      122.61      120.57      4.61 o 
   6   4   0       66.75       64.13      3.54 o 
   7   4   0       30.55       30.64      5.22 o 
   8   4   0      122.01      118.23      5.50 o 
   9   4   0        0.38       -1.07      2.91 o 
  10   4   0       15.22       17.37      5.78 o 
  11   4   0      405.54      488.69     20.30 o 
  12   4   0       12.43        7.20      8.31 o 
  13   4   0        2.45        5.99     17.41 o 
  14   4   0       33.27       35.27     13.62 o 
   1   5   0     2494.30     2474.54     40.21 o 
   2   5   0        3.44        5.87      1.80 o 
   3   5   0       29.89       34.79      2.66 o 
   4   5   0      214.90      224.83      6.75 o 
   5   5   0       43.30       37.94      5.14 o 
   6   5   0      121.10      106.70      4.60 o 
   7   5   0      174.62      170.97      5.96 o 
   8   5   0       13.92       11.80      3.84 o 
   9   5   0       91.51       96.00      5.85 o 
  10   5   0       38.48       24.92      8.95 o 
  11   5   0       36.68       15.02      7.09 o 
  12   5   0      108.26      119.54     13.33 o 
  13   5   0       36.02       27.98     10.52 o 
   0   6   0     1764.88     1796.18     38.12 o 
   1   6   0      140.10      147.91      8.22 o 
   2   6   0     1476.83     1590.03     25.07 o 
   3   6   0     1134.66     1116.40     18.94 o 
   4   6   0       64.72       74.91      3.80 o 
   5   6   0      976.18     1015.65     18.70 o 
   6   6   0       38.36       34.03      3.64 o 
   7   6   0       18.36       17.77      3.45 o 
   8   6   0      146.22      152.53      8.03 o 
   9   6   0      176.37      170.57     13.73 o 
  10   6   0      771.35      868.18     29.77 o 
  11   6   0        1.39       13.53     10.42 o 
  12   6   0        1.90       -2.09      8.30 o 
   1   7   0      449.10      459.49      9.33 o 
   2   7   0       21.67       28.02      2.85 o 
   3   7   0        7.78       12.59      2.94 o 
   4   7   0        5.59        5.28      2.49 o 
   5   7   0        2.09        4.37      3.03 o 
   6   7   0       74.96       69.07      4.41 o 
   7   7   0       13.45       13.22      4.06 o 
   8   7   0       87.93       78.80      6.23 o 
   9   7   0        1.77       13.41      7.32 o 
  10   7   0      238.58      241.06     14.85 o 
  11   7   0        2.77        9.11     11.44 o 
  12   7   0        1.80       21.80     19.24 o 
   0   8   0       50.55       51.73      4.46 o 
   1   8   0        0.12        3.98      3.96 o 
   2   8   0       52.56       52.05      3.57 o 
   3   8   0        1.04       -2.54      2.55 o 
   4   8   0       34.83       35.30      3.61 o 
   5   8   0        8.39        6.79      3.24 o 
   6   8   0      158.73      172.41      7.31 o 
   7   8   0      424.74      470.93     15.46 o 
   8   8   0        0.00       -5.64      5.64 o 
   9   8   0        0.03        7.62      6.26 o 
  10   8   0       22.25       28.19      8.35 o 
  11   8   0       27.60        7.74      9.32 o 
   1   9   0        4.01        3.09      2.56 o 
   2   9   0      127.21      119.21      5.23 o 
   3   9   0      153.22      157.90      6.13 o 
   4   9   0       68.39       70.94      5.76 o 
   5   9   0       58.91       57.37      5.31 o 
   6   9   0      173.29      167.79      7.88 o 
   7   9   0       28.67       14.84      7.05 o 
   8   9   0        5.09       11.57      6.63 o 
   9   9   0       51.68       52.75     10.63 o 
   0  10   0      118.04      121.73      9.25 o 
   1  10   0      159.23      163.91      6.29 o 
   2  10   0       20.97       15.23      3.93 o 
   3  10   0      321.78      369.61     13.78 o 
   4  10   0       88.54       84.08      9.09 o 
   5  10   0       38.35       31.70      7.45 o 
   6  10   0       52.57       47.77     13.75 o 
   7  10   0        7.14       10.10      8.33 o 
   1  11   0       42.17       33.78     21.48 o 
   2  11   0        2.34       -2.00     13.25 o 
   3  11   0       32.34       24.42     14.20 o 
   4  11   0      174.21      163.11     19.20 o 
   5  11   0        1.02        8.56     15.22 o 
 -15   0   1      241.94      249.92     33.58 o 
 -11   0   1      125.50      113.84     11.22 o 
  -9   0   1       99.45       82.61      9.18 o 
  -7   0   1     1254.30     1282.48     38.15 o 
  -5   0   1     2803.98     2819.11     76.33 o 
  -3   0   1      440.20      411.19     13.21 o 
   3   0   1     3389.38     3020.77     75.92 o 
   5   0   1      481.55      468.68     14.85 o 
   7   0   1        2.35        8.44      4.52 o 
   9   0   1      557.42      564.84     22.55 o 
  11   0   1      853.84      783.64     33.68 o 
  13   0   1        0.93       -8.00     11.02 o 
 -15   1   1       82.16       70.30     12.75 o 
 -14   1   1       18.34       15.35     11.89 o 
 -13   1   1        4.92        3.54     10.50 o 
 -12   1   1      142.61      152.19     14.29 o 
 -11   1   1        4.49        7.25      5.08 o 
 -10   1   1       84.91       80.39      6.42 o 
  -9   1   1      299.83      283.11     10.16 o 
  -8   1   1        0.72        2.93      3.82 o 
  -7   1   1      174.44      173.17      6.96 o 
  -6   1   1     1533.72     1608.97     30.44 o 
  -5   1   1      393.52      388.30      9.76 o 
  -4   1   1     2700.01     2552.88     41.29 o 
  -3   1   1      641.16      575.84     10.43 o 
  -2   1   1      109.97      114.75      2.78 o 
  -1   1   1     5114.89     4616.46    106.76 o 
   1   1   1     3459.13     3173.35     44.10 o 
   2   1   1      502.87      456.05      8.16 o 
   3   1   1       29.62       25.52      2.27 o 
   4   1   1      496.46      436.03      8.87 o 
   5   1   1     2694.47     2904.82     53.70 o 
   6   1   1        7.20        3.37      2.63 o 
   7   1   1       94.90      113.92      6.00 o 
   8   1   1        1.04        0.90      3.34 o 
   9   1   1       64.90       68.03      5.66 o 
  10   1   1      302.77      280.70     16.18 o 
  11   1   1      115.74       99.86      7.87 o 
  12   1   1       41.47       15.64     15.62 o 
  13   1   1        5.72       11.46      8.15 o 
  14   1   1       10.51       19.42     12.68 o 
 -14   2   1        6.80       13.29     11.88 o 
 -13   2   1        8.96        1.08     13.29 o 
 -12   2   1       19.74       16.79      9.62 o 
 -11   2   1        0.01       -0.22      6.49 o 
 -10   2   1      622.14      707.23     20.89 o 
  -9   2   1        2.54        9.84      6.29 o 
  -8   2   1        1.95        1.89      2.98 o 
  -7   2   1      863.74      945.70     20.52 o 
  -6   2   1     1020.89     1049.69     21.88 o 
  -5   2   1      390.78      426.49     15.26 o 
  -4   2   1      440.27      402.62      9.54 o 
  -3   2   1     1219.46     1159.87     19.75 o 
  -2   2   1     4790.54     4489.01     77.69 o 
  -1   2   1    13376.86    13168.12    261.53 o 
   0   2   1     3186.86     2870.58     43.89 o 
   1   2   1     2046.34     1865.96     30.34 o 
   2   2   1     1195.29     1117.01     22.10 o 
   3   2   1        5.72       10.62      1.68 o 
   4   2   1     1218.15     1166.88     18.51 o 
   5   2   1      402.26      431.98     11.12 o 
   6   2   1        0.00        4.10      2.12 o 
   7   2   1      114.15      103.35      5.85 o 
   8   2   1       51.48       59.33      7.81 o 
   9   2   1       20.72       26.49      5.11 o 
  10   2   1       13.88       13.74      4.73 o 
  11   2   1      242.55      216.30     13.08 o 
  12   2   1      344.55      301.12     20.78 o 
  13   2   1        1.25       11.71     10.24 o 
  14   2   1      143.48      156.61     16.95 o 
 -14   3   1      117.48      125.65     28.64 o 
 -13   3   1        6.23        0.31      8.86 o 
 -12   3   1       19.05       22.79      7.46 o 
 -11   3   1      430.55      394.55     15.78 o 
 -10   3   1       16.70        0.56      9.92 o 
  -9   3   1       25.65       31.36      4.00 o 
  -8   3   1      659.92      680.43     15.03 o 
  -7   3   1      400.36      385.28     11.44 o 
  -6   3   1     3367.48     3533.92     64.48 o 
  -5   3   1      624.76      604.71     13.87 o 
  -4   3   1     9737.58     9760.22    184.96 o 
  -3   3   1     1332.26     1241.76     22.50 o 
  -2   3   1       81.51       86.54      2.71 o 
  -1   3   1     1197.81     1040.23     17.67 o 
   1   3   1       65.26       56.59      2.12 o 
   2   3   1     2565.97     2445.39     38.99 o 
   3   3   1     1783.13     1670.55     27.60 o 
   4   3   1     3557.74     3566.81     56.43 o 
   5   3   1     1779.14     1822.55     28.10 o 
   6   3   1      517.97      518.46     11.06 o 
   7   3   1        0.00       -1.59      4.90 o 
   8   3   1     2584.57     2760.62     53.94 o 
   9   3   1      212.98      210.02      9.20 o 
  10   3   1     1592.73     1758.94     42.49 o 
  11   3   1       76.06       80.06      8.12 o 
  12   3   1       26.09       16.32      9.75 o 
  13   3   1       12.51       16.87     10.96 o 
  14   3   1       49.43       41.07     12.99 o 
 -14   4   1       12.16       15.41     11.31 o 
 -13   4   1        8.85       13.38     15.92 o 
 -12   4   1        4.70        8.51      9.06 o 
 -11   4   1       57.79       50.59      7.55 o 
 -10   4   1      106.48       89.21      5.89 o 
  -9   4   1       76.15       85.12      8.84 o 
  -8   4   1        8.24        6.19      2.93 o 
  -7   4   1        1.53        3.88      2.87 o 
  -6   4   1        9.68       12.73      2.82 o 
  -5   4   1       66.00       71.94      3.79 o 
  -4   4   1      882.56      872.19     16.25 o 
  -3   4   1     1063.91     1049.84     18.89 o 
  -2   4   1      361.62      339.75      7.18 o 
  -1   4   1     2605.45     2489.57     44.48 o 
   0   4   1      465.35      455.59      9.08 o 
   1   4   1      847.31      786.70     15.84 o 
   2   4   1        1.30       -1.86      1.86 o 
   3   4   1       10.94        9.24      2.58 o 
   4   4   1        2.38        3.81      2.15 o 
   5   4   1      524.31      529.48     10.95 o 
   6   4   1      195.28      218.01      6.95 o 
   7   4   1       14.59       13.57      2.76 o 
   8   4   1      116.59      110.30      6.46 o 
   9   4   1      148.33      157.79      8.64 o 
  10   4   1        9.15        6.03      4.94 o 
  11   4   1      434.00      462.74     20.52 o 
  12   4   1        4.54       -3.02      9.99 o 
  13   4   1       11.11       18.26     24.96 o 
  14   4   1        1.57       -9.92     14.43 o 
 -13   5   1       46.26       45.08     13.48 o 
 -12   5   1        0.47        4.09      8.11 o 
 -11   5   1        5.59       10.37     12.99 o 
 -10   5   1       58.83       54.90      5.71 o 
  -9   5   1        1.21       -0.08      3.89 o 
  -8   5   1        0.95       -3.54      3.54 o 
  -7   5   1        1.56        3.47      3.05 o 
  -6   5   1       16.19       14.42      3.28 o 
  -5   5   1      295.19      297.30      9.21 o 
  -4   5   1      196.94      227.11      7.93 o 
  -3   5   1      253.68      250.45      6.37 o 
  -2   5   1      126.91      122.21      3.81 o 
  -1   5   1       13.92       16.30      1.85 o 
   0   5   1     1083.23     1101.89     18.45 o 
   1   5   1     1063.13     1078.09     19.45 o 
   2   5   1        1.07        4.60      1.76 o 
   3   5   1      101.58       99.94      3.82 o 
   4   5   1      135.53      152.18      4.58 o 
   5   5   1      464.87      461.43      9.57 o 
   6   5   1      190.85      186.09      6.93 o 
   7   5   1      203.46      196.94      6.47 o 
   8   5   1        1.42        4.08      3.20 o 
   9   5   1     1108.34     1273.64     31.97 o 
  10   5   1       25.76       24.94      5.95 o 
  11   5   1        0.28       10.16      7.84 o 
  12   5   1       76.77       70.61     11.14 o 
  13   5   1        5.95       19.62     12.37 o 
 -13   6   1        0.87        1.79      8.77 o 
 -12   6   1      108.36      104.39     14.94 o 
 -11   6   1        1.38        6.83      7.75 o 
 -10   6   1      184.51      164.01      8.63 o 
  -9   6   1      136.14      140.74      7.28 o 
  -8   6   1       43.58       48.95      4.83 o 
  -7   6   1       39.12       35.21      4.32 o 
  -6   6   1        0.08        1.60      2.94 o 
  -5   6   1      706.06      778.44     16.22 o 
  -4   6   1      249.32      240.69     10.44 o 
  -3   6   1       16.45       19.25      3.12 o 
  -2   6   1     1207.96     1231.95     21.53 o 
  -1   6   1      814.15      851.66     15.86 o 
   0   6   1       72.96       67.00      4.15 o 
   1   6   1       34.18       30.16      2.31 o 
   2   6   1      308.89      311.35      7.25 o 
   3   6   1       26.35       27.08      2.66 o 
   4   6   1      240.19      250.88     10.63 o 
   5   6   1        3.22        1.88      2.35 o 
   6   6   1      327.83      341.06     11.60 o 
   7   6   1       49.25       49.03      4.24 o 
   8   6   1      248.56      227.27      7.61 o 
   9   6   1       66.55       65.52      5.96 o 
  10   6   1        7.85       10.88      7.44 o 
  11   6   1        2.24       -4.71     17.76 o 
  12   6   1        0.21       25.72     11.49 o 
 -12   7   1       19.38        9.39     24.89 o 
 -11   7   1      261.34      315.19     28.32 o 
 -10   7   1        0.54        3.70      6.32 o 
  -9   7   1        0.04        1.42      6.51 o 
  -8   7   1        1.54        1.47      4.10 o 
  -7   7   1      220.52      236.21      8.99 o 
  -6   7   1       25.95       27.61      3.46 o 
  -5   7   1        2.03       -0.74      3.04 o 
  -4   7   1      205.74      197.02      6.62 o 
  -3   7   1      248.06      248.87      9.86 o 
  -2   7   1      175.59      168.64      5.20 o 
  -1   7   1      634.24      647.60     13.29 o 
   0   7   1        9.21       14.02      2.63 o 
   1   7   1     1032.77     1130.14     18.70 o 
   2   7   1       38.47       38.75      3.85 o 
   3   7   1      652.82      665.24     13.51 o 
   4   7   1      100.96       99.16      4.93 o 
   5   7   1       73.83       72.10      4.42 o 
   6   7   1      556.09      603.11     14.11 o 
   7   7   1       17.05       17.43      3.84 o 
   8   7   1      133.35      139.95      8.36 o 
   9   7   1       14.42        9.71      8.58 o 
  10   7   1        0.18        5.13     14.94 o 
  11   7   1       34.85       36.97     11.86 o 
  12   7   1        0.02       18.73     12.83 o 
 -11   8   1       17.48        1.86     11.49 o 
 -10   8   1        0.56       -7.44      7.44 o 
  -9   8   1       80.93       79.85     11.24 o 
  -8   8   1       19.37       11.55      6.94 o 
  -7   8   1      188.69      180.60      9.73 o 
  -6   8   1       38.05       42.62      5.42 o 
  -5   8   1      138.81      136.21     10.13 o 
  -4   8   1        7.31        6.49      3.09 o 
  -3   8   1       12.88       13.89      2.80 o 
  -2   8   1      115.97      114.47      5.60 o 
  -1   8   1       70.05       58.53      3.40 o 
   0   8   1        1.35        4.10      2.21 o 
   1   8   1      185.28      196.54      5.96 o 
   2   8   1      270.55      290.91      7.74 o 
   3   8   1       74.45       71.00      4.74 o 
   4   8   1      602.81      632.68     14.36 o 
   5   8   1       12.45       13.00      3.31 o 
   6   8   1        2.81        5.07      3.90 o 
   7   8   1       81.92       66.99      5.56 o 
   8   8   1       18.51       13.26      5.83 o 
   9   8   1       63.79       49.40      7.99 o 
  10   8   1       83.81       71.63     16.34 o 
  -9   9   1        3.49        0.32      9.22 o 
  -8   9   1       85.09      112.43     11.04 o 
  -7   9   1       97.49       89.67      8.89 o 
  -6   9   1      409.55      422.54     12.66 o 
  -5   9   1        2.41        3.48      3.78 o 
  -4   9   1        0.02        1.64      3.10 o 
  -3   9   1      114.26      121.35      5.39 o 
  -2   9   1      630.93      695.09     15.35 o 
  -1   9   1       85.83       84.42      5.32 o 
   0   9   1        7.39        8.37      2.65 o 
   1   9   1       59.10       61.20      3.65 o 
   2   9   1        0.16       -2.74      2.74 o 
   3   9   1       82.01       89.95      4.86 o 
   4   9   1       40.33       43.66      5.00 o 
   5   9   1      105.62      103.33      6.03 o 
   6   9   1      239.92      259.81     12.92 o 
   7   9   1       32.85       38.69      6.50 o 
   8   9   1        0.53       -7.05      7.05 o 
   9   9   1       37.62       25.98      9.96 o 
  -7  10   1       54.81       23.19      9.61 o 
  -6  10   1       35.48       43.20     16.83 o 
  -5  10   1       41.86       48.65      9.64 o 
  -4  10   1       31.10       16.85      5.39 o 
  -3  10   1      111.11      112.73      6.27 o 
  -2  10   1        2.53       -5.98      5.98 o 
  -1  10   1      178.54      185.71     10.89 o 
   0  10   1       21.65       12.46      4.12 o 
   1  10   1        0.00        1.94      3.97 o 
   2  10   1       48.44       53.55      4.72 o 
   3  10   1       41.67       46.40      7.45 o 
   4  10   1        2.83        8.27      6.74 o 
   5  10   1        6.07        1.33      6.79 o 
   6  10   1       20.28       14.90      7.80 o 
   7  10   1       49.00       48.12      9.01 o 
  -5  11   1      124.30      130.37     25.39 o 
  -4  11   1       45.60       74.45     14.70 o 
  -3  11   1       10.19       15.96     13.92 o 
  -2  11   1        0.93        3.22     13.76 o 
  -1  11   1        1.18       18.36     12.61 o 
   0  11   1       10.11       18.24     12.18 o 
   1  11   1        7.98       22.39     14.35 o 
   2  11   1       12.42       25.04     14.22 o 
   3  11   1        5.85      -16.79     32.66 o 
   4  11   1       33.21       17.59     21.69 o 
   5  11   1        0.38       -5.69     11.02 o 
 -14   0   2        2.04       -2.00     11.57 o 
 -12   0   2       75.89       60.77     15.71 o 
 -10   0   2      184.90      185.22     12.43 o 
  -8   0   2       57.32       50.08      6.45 o 
  -6   0   2       35.02       35.30      5.00 o 
  -4   0   2    10811.90    10507.46    250.31 o 
  -2   0   2     3882.98     3631.99     87.49 o 
   2   0   2     7351.14     7249.94    170.06 o 
   4   0   2    29294.20    33521.92   1095.51 o 
   6   0   2      627.99      695.94     36.58 o 
   8   0   2      555.95      527.01     20.12 o 
  10   0   2     1733.66     2034.53     63.53 o 
  12   0   2      236.45      177.85     18.51 o 
  14   0   2        3.53       -2.98     12.46 o 
 -15   1   2        1.58       24.52     10.12 o 
 -14   1   2        1.23        7.67      9.03 o 
 -13   1   2        0.22        9.89      7.27 o 
 -12   1   2        1.67        8.93      7.30 o 
 -11   1   2       43.27       20.27      7.45 o 
 -10   1   2      162.17      151.89      7.97 o 
  -9   1   2      124.34      127.62     10.15 o 
  -8   1   2        0.43        1.70      3.32 o 
  -7   1   2      245.03      247.14      6.49 o 
  -6   1   2      251.84      267.11      6.53 o 
  -5   1   2     1819.57     1846.21     31.77 o 
  -4   1   2      111.59      111.31      4.27 o 
  -3   1   2       18.83       17.77      1.95 o 
  -2   1   2       80.67       82.31      2.77 o 
  -1   1   2     1119.94      974.89     17.66 o 
   0   1   2     2594.07     2231.51     37.74 o 
   1   1   2      821.91      700.74     13.45 o 
   2   1   2     1080.93     1054.86     19.23 o 
   3   1   2      899.85      862.34     14.88 o 
   4   1   2       26.13       26.41      2.81 o 
   5   1   2     1438.40     1444.13     24.87 o 
   6   1   2      473.48      526.73     12.90 o 
   7   1   2        6.95        5.41      3.29 o 
   8   1   2      302.88      317.87     10.14 o 
   9   1   2       68.23       64.17      6.03 o 
  10   1   2      655.40      705.39     19.71 o 
  11   1   2       21.62       27.20      7.67 o 
  12   1   2        0.71       -0.25      6.71 o 
  13   1   2        8.33       -1.31      8.83 o 
  14   1   2        8.19       18.86     13.19 o 
 -14   2   2       11.26       22.02     11.92 o 
 -13   2   2       44.30       39.92     13.41 o 
 -12   2   2        0.42       -6.26      6.26 o 
 -11   2   2        0.05       -2.25      7.67 o 
 -10   2   2      793.37      825.95     22.20 o 
  -9   2   2        8.01        6.23      2.89 o 
  -8   2   2      208.71      232.02     13.88 o 
  -7   2   2      223.18      302.90      9.21 o 
  -6   2   2      586.90      550.65     13.53 o 
  -5   2   2     7383.38     7920.69    119.26 o 
  -4   2   2     2298.53     2099.12     34.08 o 
  -3   2   2     3000.26     2783.76     43.61 o 
  -2   2   2     1506.24     1371.37     22.76 o 
   0   2   2     1333.58     1219.62     27.87 o 
   2   2   2      230.11      186.94      4.41 o 
   3   2   2     1878.03     1760.20     30.05 o 
   4   2   2     1643.66     1467.95     29.46 o 
   5   2   2     2558.58     2725.15     50.61 o 
   6   2   2        2.45        2.58      1.81 o 
   7   2   2       63.63       63.94      7.48 o 
   8   2   2      172.14      181.04      8.36 o 
   9   2   2      651.18      677.55     19.29 o 
  10   2   2      287.46      251.22     10.92 o 
  11   2   2       49.89       44.12      6.50 o 
  12   2   2       54.55       46.73      9.70 o 
  13   2   2       34.49       40.40     21.13 o 
  14   2   2       31.09       31.26     17.57 o 
 -14   3   2        4.66       17.35     12.45 o 
 -13   3   2        0.01        5.69      7.31 o 
 -12   3   2      102.31       99.86     12.89 o 
 -11   3   2       55.60       77.42      8.31 o 
 -10   3   2        8.12        6.42      4.60 o 
  -9   3   2      157.86      160.39      6.47 o 
  -8   3   2        5.63        6.27      3.64 o 
  -7   3   2      370.06      396.86     12.45 o 
  -6   3   2      134.28      118.97      5.64 o 
  -5   3   2     1395.90     1666.62     31.60 o 
  -4   3   2        0.31        0.55      2.37 o 
  -3   3   2      271.47      273.01      6.02 o 
  -2   3   2     7363.86     7025.07    158.82 o 
  -1   3   2      851.18      791.54     13.43 o 
   0   3   2     5985.21     5394.53    215.50 o 
   1   3   2     4356.57     4121.38     63.40 o 
   2   3   2       77.59       81.50      3.22 o 
   3   3   2       24.63       31.70      2.37 o 
   4   3   2       74.90       72.23      3.36 o 
   5   3   2       66.91       62.90      3.12 o 
   6   3   2      184.94      189.01      8.37 o 
   7   3   2       19.49       16.28      3.00 o 
   8   3   2        0.01       -3.76      3.76 o 
   9   3   2      294.80      324.37     11.53 o 
  10   3   2        0.07        4.81      4.18 o 
  11   3   2        1.68       -2.14      8.28 o 
  12   3   2       49.89       36.13      9.20 o 
  13   3   2        4.47        5.07     15.34 o 
  14   3   2        0.16       -9.11     14.81 o 
 -14   4   2       25.49       -6.95     12.97 o 
 -13   4   2       68.55       53.18     12.97 o 
 -12   4   2      145.20      159.02     14.65 o 
 -11   4   2       55.20       51.94      5.34 o 
 -10   4   2      409.74      382.65     12.91 o 
  -9   4   2      368.61      416.34     11.51 o 
  -8   4   2      195.34      196.44      9.96 o 
  -7   4   2     1085.23     1150.10     27.80 o 
  -6   4   2     1360.78     1455.95     28.41 o 
  -5   4   2      155.15      142.55      5.61 o 
  -4   4   2     3144.93     3169.07     81.17 o 
  -3   4   2      156.03      169.43      4.48 o 
  -2   4   2      421.43      398.30      8.03 o 
  -1   4   2     5056.78     4813.86     73.35 o 
   0   4   2      318.35      309.31      6.83 o 
   1   4   2     1081.77     1094.03     21.22 o 
   2   4   2     1002.65      911.53     18.28 o 
   3   4   2      616.94      639.48     12.41 o 
   4   4   2        8.42        6.29      2.31 o 
   5   4   2      422.41      450.40     10.65 o 
   6   4   2        0.00        2.12      2.31 o 
   7   4   2      241.24      221.33      9.15 o 
   8   4   2       48.28       53.52      4.93 o 
   9   4   2      452.28      501.87     16.15 o 
  10   4   2      220.46      209.40     10.93 o 
  11   4   2       25.67       11.83     12.57 o 
  12   4   2        2.24       -7.82      7.82 o 
  13   4   2       20.60       21.92     10.11 o 
 -13   5   2        3.06        2.78      9.10 o 
 -12   5   2       99.85       77.36     17.23 o 
 -11   5   2        2.96       -1.29      4.95 o 
 -10   5   2       28.20       30.43      4.79 o 
  -9   5   2      160.67      175.08      7.55 o 
  -8   5   2        4.38        2.37      5.09 o 
  -7   5   2       12.28       11.27      3.74 o 
  -6   5   2      163.68      170.90      6.88 o 
  -5   5   2      386.65      400.04     13.18 o 
  -4   5   2        1.21        3.71      2.41 o 
  -3   5   2     1376.27     1405.97     23.82 o 
  -2   5   2     1502.47     1515.14     25.40 o 
  -1   5   2      706.70      661.40     12.60 o 
   0   5   2      291.73      294.02      6.12 o 
   1   5   2      468.91      447.89      9.27 o 
   2   5   2       53.28       55.15      2.90 o 
   3   5   2     1190.46     1221.42     21.71 o 
   4   5   2       43.02       33.47      2.99 o 
   5   5   2       35.56       34.18      5.52 o 
   6   5   2       30.70       30.99      3.22 o 
   7   5   2        9.49        3.43      2.79 o 
   8   5   2      183.83      181.69      7.71 o 
   9   5   2      317.22      310.00     12.32 o 
  10   5   2      696.67      736.81     25.06 o 
  11   5   2       94.16       78.25     15.74 o 
  12   5   2        7.43       -4.56      7.18 o 
  13   5   2       11.62       14.69     16.64 o 
 -13   6   2        1.65       -2.71     12.28 o 
 -12   6   2        9.25        4.15     15.01 o 
 -11   6   2       23.49       26.23      7.95 o 
 -10   6   2      459.08      487.45     15.49 o 
  -9   6   2      152.33      152.50      8.39 o 
  -8   6   2        0.07        4.62      3.89 o 
  -7   6   2      277.70      275.04      9.85 o 
  -6   6   2      195.40      206.15     10.85 o 
  -5   6   2      382.21      396.77     12.88 o 
  -4   6   2      766.15      796.57     16.14 o 
  -3   6   2       63.28       61.74      3.27 o 
  -2   6   2       67.76       63.65      3.82 o 
  -1   6   2      586.63      581.29     12.28 o 
   0   6   2      186.59      157.56      5.32 o 
   1   6   2      195.10      184.52      5.26 o 
   2   6   2      172.54      178.79      5.35 o 
   3   6   2     1054.98     1113.18     24.12 o 
   4   6   2     1002.17     1020.70     18.29 o 
   5   6   2      874.00      941.24     18.13 o 
   6   6   2     1957.69     2151.67     41.26 o 
   7   6   2      305.61      309.61      9.16 o 
   8   6   2      459.01      462.65     17.02 o 
   9   6   2      109.35      113.44     24.06 o 
  10   6   2        0.27        2.80      6.96 o 
  11   6   2       45.02       54.19     12.18 o 
  12   6   2       19.78       10.11      9.65 o 
 -12   7   2        0.19        2.44     12.36 o 
 -11   7   2       38.89       17.88      8.98 o 
 -10   7   2        9.09        7.96      6.53 o 
  -9   7   2       14.25       12.32      6.39 o 
  -8   7   2        2.09        9.51      4.57 o 
  -7   7   2      162.28      174.14     12.22 o 
  -6   7   2        0.01       -3.58      3.58 o 
  -5   7   2       81.57       88.55      4.69 o 
  -4   7   2        0.23       -0.45      2.35 o 
  -3   7   2      182.94      191.08      5.93 o 
  -2   7   2      157.35      163.99      5.37 o 
  -1   7   2      146.37      135.67      4.30 o 
   0   7   2       23.94       18.86      2.25 o 
   1   7   2        0.50        0.48      2.46 o 
   2   7   2        8.87        9.99      2.40 o 
   3   7   2        0.25       -0.38      2.22 o 
   4   7   2       39.27       43.80      3.40 o 
   5   7   2      190.43      202.70      9.28 o 
   6   7   2        0.77        1.22      3.33 o 
   7   7   2       63.37       51.81      4.79 o 
   8   7   2       41.76       53.75      7.01 o 
   9   7   2       23.98       32.99      9.84 o 
  10   7   2       21.97        0.89      9.37 o 
  11   7   2       36.52       41.50     12.01 o 
 -11   8   2       23.88        3.40      8.31 o 
 -10   8   2        0.14       -4.10      7.86 o 
  -9   8   2       79.50       70.71      9.02 o 
  -8   8   2      378.46      401.48     19.61 o 
  -7   8   2        0.14       -3.13      3.80 o 
  -6   8   2       24.46       21.80      4.24 o 
  -5   8   2      299.44      319.89     10.45 o 
  -4   8   2      160.86      163.28      9.37 o 
  -3   8   2       12.38       13.14      2.67 o 
  -2   8   2        0.03        2.26      2.46 o 
  -1   8   2       72.63       63.05      3.39 o 
   0   8   2      161.62      163.51      5.27 o 
   1   8   2      174.87      174.42      6.41 o 
   2   8   2       29.39       23.48      3.29 o 
   3   8   2        5.86        4.02      2.95 o 
   4   8   2       10.17        7.66      3.00 o 
   5   8   2       82.14       71.20      4.91 o 
   6   8   2       17.00       20.43      4.48 o 
   7   8   2      151.95      143.04      9.48 o 
   8   8   2       13.98        9.08      6.65 o 
   9   8   2      264.59      269.24     26.28 o 
  10   8   2       21.61       11.03     14.09 o 
  -9   9   2        1.34        3.84      6.67 o 
  -8   9   2        8.53        4.82      6.54 o 
  -7   9   2        2.88        0.67      6.67 o 
  -6   9   2        0.37        1.78      3.94 o 
  -5   9   2       46.67       49.34      4.35 o 
  -4   9   2      245.53      251.86      9.04 o 
  -3   9   2       37.37       40.96      3.70 o 
  -2   9   2      110.27      100.87      8.61 o 
  -1   9   2       91.83       94.41      5.08 o 
   0   9   2       66.02       59.31      8.45 o 
   1   9   2       22.91       21.06      2.70 o 
   2   9   2       14.70       14.35      3.35 o 
   3   9   2       94.23      106.68      5.33 o 
   4   9   2       12.42       10.00      3.77 o 
   5   9   2        3.04        7.77      3.58 o 
   6   9   2       55.31       59.55      9.81 o 
   7   9   2      200.65      235.68     12.39 o 
   8   9   2       84.52       79.63      9.72 o 
   9   9   2       40.60       45.82     11.01 o 
  -8  10   2       14.12       15.78     12.22 o 
  -7  10   2       45.39       54.67     12.46 o 
  -6  10   2       43.14       23.86      8.97 o 
  -5  10   2       22.41       21.59      8.69 o 
  -4  10   2        0.13        3.74      6.55 o 
  -3  10   2      340.34      364.29     17.75 o 
  -2  10   2       79.77       75.23      5.91 o 
  -1  10   2       52.49       54.91      9.10 o 
   0  10   2       37.86       34.33      4.32 o 
   1  10   2       36.66       34.63      5.17 o 
   2  10   2       31.43       29.65      6.05 o 
   3  10   2       78.29       71.96      6.14 o 
   4  10   2        0.74        5.50      5.98 o 
   5  10   2       30.13       30.91      6.54 o 
   6  10   2        0.29       12.73     10.38 o 
   7  10   2       20.94       19.52     20.55 o 
  -5  11   2      100.07      126.37     28.04 o 
  -4  11   2       36.18       14.78     14.27 o 
  -3  11   2        2.28        7.66     11.28 o 
  -2  11   2        5.09        7.82     16.29 o 
  -1  11   2        4.57        8.97     13.85 o 
   0  11   2       35.53       34.29     14.39 o 
   1  11   2       27.08       13.09     13.46 o 
   2  11   2        6.68       15.69     21.89 o 
   3  11   2       95.33       60.97     14.71 o 
   4  11   2      245.40      223.52     22.71 o 
 -15   0   3       49.14       60.95     20.64 o 
 -13   0   3       18.78       50.16     15.71 o 
 -11   0   3       37.45       39.85      9.87 o 
  -9   0   3        0.00        0.02      2.76 o 
  -7   0   3      234.86      244.86     11.88 o 
  -5   0   3     1622.04     1684.91     45.70 o 
  -3   0   3     8792.23     8698.36    205.64 o 
  -1   0   3     3344.06     3167.78     76.77 o 
   1   0   3     1735.49     1570.54     39.90 o 
   3   0   3       10.52       11.70      2.81 o 
   5   0   3     6714.17     7392.79    176.96 o 
   7   0   3     1302.79     1382.02     41.00 o 
   9   0   3      793.02      844.65     30.23 o 
  11   0   3      182.87      175.21     27.58 o 
  13   0   3        4.54       10.92     10.92 o 
 -15   1   3      169.72      162.55     19.25 o 
 -14   1   3       25.26       12.65     10.08 o 
 -13   1   3        9.24       26.76     10.52 o 
 -12   1   3        2.31       -5.30      6.66 o 
 -11   1   3       13.30       19.75      6.36 o 
 -10   1   3      411.31      420.59     13.89 o 
  -9   1   3      127.36      130.25      6.65 o 
  -8   1   3       82.51       72.97      4.08 o 
  -7   1   3      739.09      785.94     15.19 o 
  -6   1   3       28.10       30.80      3.57 o 
  -5   1   3     6962.00     7397.35    127.18 o 
  -4   1   3     2758.72     2562.44     48.16 o 
  -3   1   3      500.24      449.60      9.74 o 
  -2   1   3      550.55      526.41     10.63 o 
  -1   1   3     1383.34     1245.71     22.29 o 
   0   1   3     1493.07     1318.03     23.66 o 
   1   1   3     1815.05     1670.15     30.54 o 
   2   1   3       34.99       45.62      2.38 o 
   3   1   3     4380.28     4313.25     74.16 o 
   4   1   3     5190.59     4960.81     77.19 o 
   5   1   3      251.15      269.42     10.82 o 
   6   1   3      739.93      773.67     17.23 o 
   7   1   3      273.75      256.29      8.34 o 
   8   1   3      124.46      119.85      6.48 o 
   9   1   3     2322.39     2485.23     51.06 o 
  10   1   3        0.09        3.83      6.68 o 
  11   1   3      342.55      339.98     14.14 o 
  12   1   3      216.46      195.55     16.15 o 
  13   1   3        0.05       -2.74     11.23 o 
  14   1   3        5.14       17.13      9.96 o 
 -15   2   3        0.18        2.76     21.64 o 
 -14   2   3       27.40       37.34     11.40 o 
 -13   2   3        0.84       12.11     11.57 o 
 -12   2   3        1.49       -3.75     10.90 o 
 -11   2   3      490.16      440.62     15.77 o 
 -10   2   3       53.00       54.57      8.80 o 
  -9   2   3       74.30       69.87      5.94 o 
  -8   2   3      581.24      593.37     14.97 o 
  -7   2   3      454.97      497.33     10.67 o 
  -6   2   3       84.07       74.11      3.44 o 
  -5   2   3      252.56      236.15      5.89 o 
  -4   2   3        0.29        0.74      1.72 o 
  -3   2   3     1689.45     1551.13     30.66 o 
  -2   2   3      351.51      281.70      5.56 o 
  -1   2   3     8282.12     7661.97    199.71 o 
   0   2   3     2883.48     2653.64     64.26 o 
   1   2   3      841.18      760.17     13.35 o 
   2   2   3        1.50        3.14      2.64 o 
   3   2   3     2701.44     2622.76     41.99 o 
   4   2   3       37.50       40.69      3.41 o 
   5   2   3       52.10       38.03      4.09 o 
   6   2   3       14.72       18.39      3.07 o 
   7   2   3      427.83      416.78      9.58 o 
   8   2   3      160.47      173.67      7.98 o 
   9   2   3       18.16       18.13      5.37 o 
  10   2   3     1260.57     1275.54     32.49 o 
  11   2   3       93.15       64.72      7.89 o 
  12   2   3       25.61       21.95      9.36 o 
  13   2   3       21.61       25.71      9.80 o 
  14   2   3       16.21       18.23      9.76 o 
 -14   3   3        2.97       -7.94     11.41 o 
 -13   3   3        7.64        1.94      8.08 o 
 -12   3   3        7.36        7.18      8.79 o 
 -11   3   3       38.02       27.11      4.10 o 
 -10   3   3      942.09     1001.67     25.90 o 
  -9   3   3     1042.57     1144.20     26.18 o 
  -8   3   3      413.05      397.90     11.99 o 
  -7   3   3       59.82       57.87      4.50 o 
  -6   3   3       76.32       68.47      4.34 o 
  -5   3   3      559.67      625.71     14.85 o 
  -4   3   3     3912.35     3996.15     63.72 o 
  -3   3   3      831.62      837.12     14.99 o 
  -2   3   3      789.18      722.74     13.01 o 
  -1   3   3     5270.81     3983.50    756.19 o 
   0   3   3     4957.18     4664.51    151.10 o 
   1   3   3     4915.35     4760.72     71.96 o 
   2   3   3      314.40      284.50      6.30 o 
   3   3   3        2.80        6.05      2.00 o 
   4   3   3     2136.32     2099.53     39.43 o 
   5   3   3       50.63       45.69      6.66 o 
   6   3   3      231.55      221.13      8.04 o 
   7   3   3      570.58      603.78     13.28 o 
   8   3   3        1.32        5.24      5.16 o 
   9   3   3       61.98       60.07      7.39 o 
  10   3   3      187.40      178.56     11.02 o 
  11   3   3      168.59      168.07     13.57 o 
  12   3   3       20.62        6.54      6.87 o 
  13   3   3        4.70       12.74     21.22 o 
  14   3   3       46.62       23.09     14.03 o 
 -14   4   3        6.72        8.89     10.94 o 
 -13   4   3       11.87       12.41     20.13 o 
 -12   4   3        0.21       -1.67      8.74 o 
 -11   4   3      615.75      600.82     18.25 o 
 -10   4   3      224.96      226.19     10.47 o 
  -9   4   3       15.26       16.79      4.71 o 
  -8   4   3      148.70      144.31      9.07 o 
  -7   4   3      115.36      119.78     12.28 o 
  -6   4   3       41.86       48.45      4.24 o 
  -5   4   3      706.65      741.76     15.75 o 
  -4   4   3      260.69      278.03      7.53 o 
  -3   4   3      824.89      806.52     16.85 o 
  -2   4   3      437.82      414.13     10.86 o 
  -1   4   3        1.41        6.44      2.08 o 
   0   4   3        1.53       10.56      6.25 o 
   1   4   3     1230.31     1232.96     25.01 o 
   2   4   3      403.01      414.35      8.61 o 
   3   4   3       59.93       52.28      2.87 o 
   4   4   3      782.32      870.51     16.77 o 
   5   4   3      832.28      826.00     18.22 o 
   6   4   3      188.44      185.47      6.99 o 
   7   4   3       53.65       59.34      4.26 o 
   8   4   3        4.44        0.83      2.96 o 
   9   4   3       97.66      105.64      7.38 o 
  10   4   3       12.27       12.90      5.97 o 
  11   4   3      101.21       91.72     11.27 o 
  12   4   3        7.30       -9.78      9.78 o 
  13   4   3       16.78       37.42     12.74 o 
 -13   5   3       32.10       29.98     10.58 o 
 -12   5   3      120.47      134.20     18.38 o 
 -11   5   3       37.36       29.63      5.47 o 
 -10   5   3      176.16      191.73      9.16 o 
  -9   5   3       32.07       18.04      5.80 o 
  -8   5   3      319.68      342.65     11.18 o 
  -7   5   3        1.73        6.14      3.60 o 
  -6   5   3      153.37      152.18      8.36 o 
  -5   5   3      806.56      879.42     18.85 o 
  -4   5   3        9.00       11.42      4.47 o 
  -3   5   3       10.61       13.94      2.06 o 
  -2   5   3      966.92      971.57     17.55 o 
  -1   5   3     1122.97     1139.53     20.45 o 
   0   5   3     4585.82     4700.33    103.71 o 
   1   5   3     3936.07     3940.49    114.10 o 
   2   5   3      579.68      608.46     11.63 o 
   3   5   3      154.91      156.48      6.07 o 
   4   5   3      826.28      848.44     18.84 o 
   5   5   3      152.42      151.00      5.73 o 
   6   5   3       38.88       41.67      4.80 o 
   7   5   3      927.60      973.34     20.97 o 
   8   5   3        0.00       -0.91      3.41 o 
   9   5   3      326.13      368.62     13.86 o 
  10   5   3       87.94       91.60      8.81 o 
  11   5   3      319.26      335.70     20.36 o 
  12   5   3       14.14       14.60      8.09 o 
  13   5   3        1.36       -8.41      8.78 o 
 -13   6   3        5.35       16.80     11.78 o 
 -12   6   3       68.01       82.62      9.08 o 
 -11   6   3        0.02       -6.41      8.59 o 
 -10   6   3       42.14       41.89      6.58 o 
  -9   6   3      283.39      285.67     10.80 o 
  -8   6   3       66.83       62.31      7.31 o 
  -7   6   3       39.58       35.03      4.33 o 
  -6   6   3      644.19      689.93     17.27 o 
  -5   6   3      118.01      125.49      7.24 o 
  -4   6   3      926.96      969.39     24.77 o 
  -3   6   3      313.26      317.31      9.50 o 
  -2   6   3      127.76      117.31      6.43 o 
  -1   6   3      539.47      520.80     12.47 o 
   0   6   3      666.75      636.65     11.82 o 
   1   6   3      421.26      439.20      9.00 o 
   2   6   3      292.92      266.51      7.46 o 
   3   6   3       14.81       13.41      2.47 o 
   4   6   3      942.89     1033.51     20.56 o 
   5   6   3      288.81      296.56      8.51 o 
   6   6   3       81.65       96.34      5.46 o 
   7   6   3      235.09      223.51     14.10 o 
   8   6   3      137.28      151.53      7.33 o 
   9   6   3        0.08       -4.49      4.49 o 
  10   6   3        9.42       14.74     11.30 o 
  11   6   3        5.76        8.44      9.79 o 
  12   6   3       46.50       60.48     13.92 o 
 -12   7   3        4.70       -2.00      7.79 o 
 -11   7   3       19.16       16.83      7.53 o 
 -10   7   3       68.99       62.02      8.57 o 
  -9   7   3       10.04        7.62      5.10 o 
  -8   7   3       59.25       52.83      6.27 o 
  -7   7   3      843.32      958.27     25.13 o 
  -6   7   3        2.21        3.72      3.48 o 
  -5   7   3      152.64      146.91      7.81 o 
  -4   7   3       66.52       60.58      4.21 o 
  -3   7   3        5.26        4.44      2.84 o 
  -2   7   3      101.63      106.47      4.79 o 
  -1   7   3      966.36     1006.89     18.02 o 
   0   7   3      513.64      549.36     10.85 o 
   1   7   3      231.78      227.86      6.57 o 
   2   7   3      241.13      257.72      6.86 o 
   3   7   3      261.33      258.54     10.45 o 
   4   7   3       11.98       13.56      2.95 o 
   5   7   3       44.10       42.36      3.95 o 
   6   7   3      196.50      222.77      7.63 o 
   7   7   3      215.21      242.99     13.51 o 
   8   7   3       49.82       45.20      5.87 o 
   9   7   3       83.30       76.47     13.45 o 
  10   7   3      325.19      381.16     27.75 o 
  11   7   3       16.15       26.46      9.87 o 
 -11   8   3        0.38       -7.68     11.64 o 
 -10   8   3        0.02       -5.34      7.46 o 
  -9   8   3       70.83       68.43      8.82 o 
  -8   8   3        4.37        9.24      8.71 o 
  -7   8   3       70.36       80.37      6.15 o 
  -6   8   3       72.98       71.94     35.81 o 
  -5   8   3      184.71      189.85      7.83 o 
  -4   8   3        0.01       -2.85      5.10 o 
  -3   8   3       35.95       39.55      4.82 o 
  -2   8   3      600.46      635.45     14.85 o 
  -1   8   3       37.29       41.76      2.24 o 
   0   8   3      726.25      781.65     15.27 o 
   1   8   3        0.80        3.08      2.82 o 
   2   8   3        1.56        2.18      3.08 o 
   3   8   3      143.36      142.53      5.28 o 
   4   8   3       38.77       35.60      3.73 o 
   5   8   3        3.75        0.63      3.56 o 
   6   8   3      141.87      146.78      6.90 o 
   7   8   3       97.06       86.96      9.42 o 
   8   8   3       28.39       34.66      7.68 o 
   9   8   3        0.18       -0.73      8.23 o 
  10   8   3       82.75       71.19     12.89 o 
  -9   9   3       35.76       36.53     23.03 o 
  -8   9   3      161.22      140.90     15.45 o 
  -7   9   3        6.74       -4.15      7.74 o 
  -6   9   3       86.24       92.42      9.94 o 
  -5   9   3       28.47       22.27      4.80 o 
  -4   9   3        2.68        1.97      4.98 o 
  -3   9   3        0.01        2.20      2.01 o 
  -2   9   3       55.92       52.92      8.76 o 
  -1   9   3       89.14       86.27      9.71 o 
   0   9   3        0.71        3.57      3.92 o 
   1   9   3       30.74       35.02      2.60 o 
   2   9   3        0.32        4.11      3.53 o 
   3   9   3        0.44       -2.35      2.76 o 
   4   9   3       41.53       43.58      4.38 o 
   5   9   3       47.24       35.65      5.00 o 
   6   9   3        3.16        4.20      5.94 o 
   7   9   3        3.08        7.84      6.80 o 
   8   9   3        7.20       14.23      8.05 o 
   9   9   3        0.35      -15.39     15.39 o 
  -8  10   3        6.72       16.04     23.43 o 
  -7  10   3        6.08       17.48     10.00 o 
  -6  10   3        2.25       17.78      9.98 o 
  -5  10   3        1.29        8.08      8.75 o 
  -4  10   3       17.02       20.91      8.66 o 
  -3  10   3       15.10        9.52     10.23 o 
  -2  10   3       17.40       16.24      7.39 o 
  -1  10   3       26.84       29.86     11.68 o 
   0  10   3        0.02        5.39      5.49 o 
   1  10   3        4.78       -0.31      5.48 o 
   2  10   3       60.95       57.40      6.78 o 
   3  10   3       19.63        6.46      8.02 o 
   4  10   3        1.44        3.89      7.07 o 
   5  10   3        0.27       -5.58      8.34 o 
   6  10   3       72.91       86.52     16.41 o 
   7  10   3        2.46       11.30     21.06 o 
  -5  11   3        1.55       -7.67     19.94 o 
  -4  11   3       24.14       14.40     10.32 o 
  -3  11   3       22.17       21.34     11.78 o 
  -2  11   3        3.69       10.50      8.16 o 
  -1  11   3        1.15        8.21      7.63 o 
   0  11   3       15.70       -0.72     13.86 o 
   1  11   3        0.32       -1.45      6.48 o 
   2  11   3       53.84       37.11     11.45 o 
   3  11   3        2.43      -19.01     19.01 o 
   4  11   3       82.31       60.07     24.13 o 
 -14   0   4       84.30       74.95     20.27 o 
 -12   0   4       29.35       39.19     14.27 o 
 -10   0   4      191.33      194.07     10.24 o 
  -8   0   4     1074.67     1199.15     37.15 o 
  -6   0   4      516.41      676.71     22.16 o 
  -4   0   4      389.66      382.59     12.78 o 
  -2   0   4       57.45       47.49      3.22 o 
   0   0   4    17292.43    17386.64    559.96 o 
   2   0   4      254.96      198.78      8.08 o 
   4   0   4     2212.10     2202.53     58.41 o 
   6   0   4        0.02       -1.02      5.62 o 
   8   0   4      105.98       95.91      8.61 o 
  10   0   4        9.30        4.62      6.86 o 
  12   0   4      191.72      200.20     21.86 o 
  14   0   4       18.83      -17.34     17.34 o 
 -15   1   4        0.12       15.80     11.01 o 
 -14   1   4        0.38        4.13     10.64 o 
 -13   1   4       12.43       17.91     15.55 o 
 -12   1   4      137.11      103.39     11.52 o 
 -11   1   4       82.56       80.05      7.93 o 
 -10   1   4        4.44       -1.71      5.61 o 
  -9   1   4      172.30      176.34      5.78 o 
  -8   1   4      213.75      211.30      6.45 o 
  -7   1   4      700.55      738.91     17.70 o 
  -6   1   4     1829.72     2000.98     39.18 o 
  -5   1   4       70.89       67.49      3.84 o 
  -4   1   4     1364.47     1321.96     25.31 o 
  -3   1   4     1227.71     1183.57     22.41 o 
  -2   1   4     1210.43     1188.81     22.74 o 
  -1   1   4    23653.49    24544.26    793.45 o 
   0   1   4       69.63       66.48      2.80 o 
   1   1   4     8646.86     8300.63    137.30 o 
   2   1   4      204.60      148.86      4.44 o 
   3   1   4       63.44       48.46      3.09 o 
   4   1   4      210.69      209.01      8.06 o 
   5   1   4      937.32      884.70     16.18 o 
   6   1   4      336.57      369.58     11.12 o 
   7   1   4      289.50      230.61      8.26 o 
   8   1   4        7.65        3.22      4.42 o 
   9   1   4      933.99      978.26     23.43 o 
  10   1   4        7.71        6.05      5.62 o 
  11   1   4       69.04       56.57     12.74 o 
  12   1   4        4.49        2.67      8.13 o 
  13   1   4       99.27       83.15     11.93 o 
  14   1   4        0.88        6.39     12.94 o 
 -15   2   4        6.60       25.94     18.83 o 
 -14   2   4       18.93       30.64     18.22 o 
 -13   2   4       22.41       26.70      9.37 o 
 -12   2   4        9.89       12.25     16.90 o 
 -11   2   4        9.68       19.29      5.64 o 
 -10   2   4     1357.15     1449.92     34.61 o 
  -9   2   4      728.64      727.37     18.03 o 
  -8   2   4      273.40      259.59      7.50 o 
  -7   2   4        0.06       -1.03      2.37 o 
  -6   2   4      525.26      524.06     16.83 o 
  -5   2   4        6.50        4.96      1.90 o 
  -4   2   4        6.49        7.93      2.17 o 
  -3   2   4      339.51      289.42      7.05 o 
  -2   2   4     1413.95     1295.18     24.58 o 
  -1   2   4     9752.87     9648.55    208.86 o 
   1   2   4     3872.24     3703.32     63.85 o 
   2   2   4      648.92      647.98     11.69 o 
   3   2   4     1158.41     1214.18     29.45 o 
   4   2   4      346.27      281.52      6.72 o 
   5   2   4     3243.71     3462.46     62.36 o 
   6   2   4      433.56      449.85     13.41 o 
   7   2   4       24.74       18.46      4.18 o 
   8   2   4      857.63      836.77     23.66 o 
   9   2   4      236.45      248.43     10.88 o 
  10   2   4       97.12       92.27      9.05 o 
  11   2   4       40.08       60.41     13.37 o 
  12   2   4       26.62       49.35     11.43 o 
  13   2   4       27.45       18.26      9.96 o 
  14   2   4       16.89       39.65     19.57 o 
 -14   3   4        8.63        6.00     11.41 o 
 -13   3   4       41.37       49.43     12.03 o 
 -12   3   4       16.88       19.98      3.87 o 
 -11   3   4      283.93      277.63     12.28 o 
 -10   3   4      302.55      283.09     11.97 o 
  -9   3   4      393.35      408.57     13.70 o 
  -8   3   4      539.15      576.08     14.77 o 
  -7   3   4       17.51        9.23      3.17 o 
  -6   3   4      648.69      630.53     12.94 o 
  -5   3   4     1179.14     1248.58     25.16 o 
  -4   3   4      919.56      923.39     17.15 o 
  -3   3   4       64.26       59.36      2.53 o 
  -2   3   4     4331.78     4111.74     62.97 o 
  -1   3   4       28.65       40.62      2.99 o 
   0   3   4     1961.10     1813.11     58.53 o 
   1   3   4        8.84        9.05      1.23 o 
   2   3   4      823.88      730.86     13.35 o 
   3   3   4      154.05      147.68      4.38 o 
   4   3   4      923.65      956.58     20.34 o 
   5   3   4      488.59      430.78     11.20 o 
   6   3   4       10.82        7.09      3.23 o 
   7   3   4      706.30      694.52     17.48 o 
   8   3   4       17.62       19.52      3.33 o 
   9   3   4     1442.31     1593.30     37.21 o 
  10   3   4        6.92        8.71      6.64 o 
  11   3   4       17.18       12.04     13.64 o 
  12   3   4       11.70        1.88      9.67 o 
  13   3   4        0.81       -9.27     11.06 o 
 -14   4   4       82.99       71.76     12.97 o 
 -13   4   4        0.11        3.99      8.85 o 
 -12   4   4       55.94       45.11      6.47 o 
 -11   4   4      255.24      257.95     15.01 o 
 -10   4   4       98.05       95.53      9.25 o 
  -9   4   4       27.73       32.94      4.98 o 
  -8   4   4      114.13      118.62      6.67 o 
  -7   4   4      400.43      426.84     17.28 o 
  -6   4   4     2012.77     2195.28     40.59 o 
  -5   4   4      535.20      531.61     12.39 o 
  -4   4   4      144.76      140.03      4.49 o 
  -3   4   4     1105.74     1050.56     18.20 o 
  -2   4   4     1370.16     1319.37     24.31 o 
  -1   4   4      246.29      239.27      7.51 o 
   0   4   4      782.00      706.34     17.43 o 
   1   4   4     2457.44     2428.11     53.00 o 
   2   4   4      277.98      304.66      7.25 o 
   3   4   4     2132.35     2230.87     41.52 o 
   4   4   4      336.89      324.91      8.98 o 
   5   4   4      310.70      301.49      8.98 o 
   6   4   4       59.31       42.10      4.84 o 
   7   4   4      675.32      686.36     16.23 o 
   8   4   4      360.27      382.46     16.33 o 
   9   4   4      120.87       97.49      5.91 o 
  10   4   4       57.74       76.14      9.21 o 
  11   4   4      115.13      108.64     13.44 o 
  12   4   4       10.47       10.17     10.39 o 
  13   4   4       38.92       28.77     12.99 o 
 -13   5   4        0.27        6.16      8.05 o 
 -12   5   4       24.56       29.71      8.03 o 
 -11   5   4        3.72        9.28      5.54 o 
 -10   5   4      187.85      169.20      9.31 o 
  -9   5   4       41.79       38.83      5.54 o 
  -8   5   4        2.50        0.37      4.63 o 
  -7   5   4       57.57       57.50      4.99 o 
  -6   5   4        7.14        3.82      3.10 o 
  -5   5   4      657.81      703.80     16.11 o 
  -4   5   4        0.64        0.26      1.97 o 
  -3   5   4      479.54      483.60     10.35 o 
  -2   5   4      215.74      217.23      6.38 o 
  -1   5   4        3.71        2.24      2.54 o 
   0   5   4     2110.44     2156.39     63.54 o 
   1   5   4      195.76      189.28      5.81 o 
   2   5   4      394.18      406.64     11.37 o 
   3   5   4       18.52       18.93      2.73 o 
   4   5   4       50.97       54.33      3.94 o 
   5   5   4       46.68       48.49      4.24 o 
   6   5   4        0.00       -1.11      3.78 o 
   7   5   4      345.97      359.41     10.65 o 
   8   5   4       41.06       34.60      4.27 o 
   9   5   4      212.72      219.28      9.12 o 
  10   5   4      540.07      629.84     30.46 o 
  11   5   4       91.36       79.06     10.76 o 
  12   5   4       39.78       39.26     12.51 o 
  13   5   4       12.55      -11.10     11.16 o 
 -13   6   4       10.86       16.62     17.55 o 
 -12   6   4       35.30       38.86      8.78 o 
 -11   6   4      252.50      272.80     19.70 o 
 -10   6   4        1.29       25.14      7.63 o 
  -9   6   4       46.68       46.35      5.84 o 
  -8   6   4       91.02      108.81      7.05 o 
  -7   6   4       41.84       45.93      4.89 o 
  -6   6   4        4.81        5.52      3.29 o 
  -5   6   4        6.48        5.41      2.63 o 
  -4   6   4        5.81        6.23      2.24 o 
  -3   6   4      354.83      368.12      9.65 o 
  -2   6   4      143.21      143.99      5.99 o 
  -1   6   4        0.15        0.42      4.27 o 
   0   6   4      466.10      463.47     43.57 o 
   1   6   4      266.40      272.42      6.16 o 
   2   6   4      163.36      155.60      6.15 o 
   3   6   4      323.77      301.59      7.62 o 
   4   6   4      393.91      423.51     10.34 o 
   5   6   4       10.73       13.94      3.66 o 
   6   6   4        0.00       -1.50      3.92 o 
   7   6   4      287.91      308.20     16.77 o 
   8   6   4       16.43       20.32      4.91 o 
   9   6   4        0.16       -4.77      4.77 o 
  10   6   4       24.42       13.55      7.76 o 
  11   6   4       74.64       52.77     11.19 o 
  12   6   4       34.91       45.95     18.46 o 
 -12   7   4       12.90       28.53     16.97 o 
 -11   7   4        8.99       16.53      6.86 o 
 -10   7   4        0.34        8.85      7.95 o 
  -9   7   4        0.20       -5.53      5.53 o 
  -8   7   4       83.60       76.74      6.58 o 
  -7   7   4       37.85       33.07      4.44 o 
  -6   7   4      183.92      192.37      8.14 o 
  -5   7   4      241.52      253.61      8.27 o 
  -4   7   4      300.82      301.30      8.61 o 
  -3   7   4       43.04       36.04      5.79 o 
  -2   7   4        7.81        8.06      4.91 o 
  -1   7   4      275.18      274.25     11.89 o 
   0   7   4       17.04        9.02      4.13 o 
   1   7   4       10.89       12.53      2.14 o 
   2   7   4        1.50        0.85      2.04 o 
   3   7   4      163.07      164.33      5.66 o 
   4   7   4        0.05        3.72      2.91 o 
   5   7   4      144.46      146.08      8.92 o 
   6   7   4      376.79      409.83     11.84 o 
   7   7   4       19.50       23.29      5.37 o 
   8   7   4      312.02      352.34     12.82 o 
   9   7   4      110.69       96.93     11.21 o 
  10   7   4       85.25       78.30     12.04 o 
  11   7   4      137.07      125.86     15.49 o 
 -11   8   4        3.48      -12.55     12.55 o 
 -10   8   4        2.86       -7.80      7.80 o 
  -9   8   4        0.64        2.97      5.86 o 
  -8   8   4        0.09        3.81      6.76 o 
  -7   8   4       45.96       45.70      5.79 o 
  -6   8   4       66.55       62.77      4.98 o 
  -5   8   4      116.41      112.28      5.64 o 
  -4   8   4      576.80      627.11     15.91 o 
  -3   8   4       37.12       39.39      2.37 o 
  -2   8   4      740.07      790.31     42.91 o 
  -1   8   4        2.42       -4.43      9.95 o 
   0   8   4        0.55       -1.28      4.36 o 
   1   8   4       47.39       49.00      2.69 o 
   2   8   4       23.52       23.74      3.03 o 
   3   8   4        8.99       10.16      3.11 o 
   4   8   4       16.27       17.24      3.70 o 
   5   8   4      246.97      255.68     12.68 o 
   6   8   4      109.67      104.45      6.66 o 
   7   8   4        0.31        3.34      5.70 o 
   8   8   4       90.32       94.29     10.04 o 
   9   8   4       12.48        2.04      8.62 o 
  10   8   4       65.88       54.28     18.39 o 
  -9   9   4       14.68       11.96      8.61 o 
  -8   9   4       20.75       26.33     10.86 o 
  -7   9   4        0.96       -2.22      6.00 o 
  -6   9   4      187.55      193.59     20.95 o 
  -5   9   4        0.00       -0.81      4.37 o 
  -4   9   4      437.48      473.10     11.04 o 
  -3   9   4       56.56       67.83     12.13 o 
  -2   9   4       90.63       90.82      9.46 o 
  -1   9   4        1.06        1.71      5.62 o 
   0   9   4        0.93        4.76      5.37 o 
   1   9   4       50.21       36.04      6.79 o 
   2   9   4       91.92       90.13      4.87 o 
   3   9   4        2.10        5.79      2.98 o 
   4   9   4        2.44        0.60      3.42 o 
   5   9   4       80.16       80.85      6.74 o 
   6   9   4        6.77       13.67      7.70 o 
   7   9   4        2.34        3.35      6.86 o 
   8   9   4       12.55        3.53     10.75 o 
  -7  10   4        0.76       -4.18     10.15 o 
  -6  10   4       10.65        6.68     25.89 o 
  -5  10   4       20.19       11.65      9.80 o 
  -4  10   4       24.27       13.10      7.58 o 
  -3  10   4      110.32       84.57     21.78 o 
  -2  10   4       11.95       11.02      9.28 o 
  -1  10   4       56.19       42.13      9.50 o 
   0  10   4       18.10        4.70      7.17 o 
   1  10   4       24.26       28.11      8.05 o 
   2  10   4       19.27       26.74      7.68 o 
   3  10   4       22.84       25.40      9.46 o 
   4  10   4       16.76        9.81      8.02 o 
   5  10   4        0.08       -7.74     10.34 o 
   6  10   4       18.73       -3.48      9.61 o 
   7  10   4        4.97        6.58     12.27 o 
  -5  11   4        8.61       29.71     11.23 o 
  -4  11   4        2.18       12.35     10.17 o 
  -3  11   4        0.00       -5.72      9.23 o 
  -2  11   4       28.20       45.92     32.22 o 
  -1  11   4       47.85       47.50     10.30 o 
   0  11   4       32.71        8.10     15.78 o 
   1  11   4       12.57        6.74      7.68 o 
   2  11   4       12.60        4.64      9.09 o 
   3  11   4       53.04       62.16     22.59 o 
   4  11   4        0.75      -13.85     20.55 o 
 -15   0   5        6.49       23.29     19.24 o 
 -13   0   5      101.19       85.55     15.81 o 
 -11   0   5       84.17       76.44      5.82 o 
  -9   0   5     1080.32     1127.17     36.15 o 
  -7   0   5      124.89      121.20      8.24 o 
  -5   0   5       80.91       52.96      5.19 o 
  -3   0   5      129.26      131.88      5.93 o 
  -1   0   5     1004.62      856.76     35.20 o 
   1   0   5      468.18      520.73     15.63 o 
   3   0   5      778.82      907.06     25.71 o 
   5   0   5      728.32      771.75     25.26 o 
   7   0   5       17.57       11.11      2.60 o 
   9   0   5     2265.91     2385.17    117.84 o 
  11   0   5      661.41      708.24     43.81 o 
  13   0   5       54.10       61.32     19.29 o 
 -15   1   5        2.61       -0.54     13.06 o 
 -14   1   5      336.81      417.44     29.48 o 
 -13   1   5        6.51        1.64      7.94 o 
 -12   1   5       11.44       13.39      7.34 o 
 -11   1   5      385.07      359.83     13.58 o 
 -10   1   5      149.90      131.23      5.70 o 
  -9   1   5     1436.19     1445.31     36.14 o 
  -8   1   5      537.85      519.91     14.12 o 
  -7   1   5        7.35        5.83      3.34 o 
  -6   1   5     4591.44     4765.75     84.01 o 
  -5   1   5       38.34       44.38      3.47 o 
  -4   1   5     1094.31     1046.86     21.46 o 
  -3   1   5      370.85      379.09      8.55 o 
  -2   1   5      714.63      672.40     13.77 o 
  -1   1   5     3437.82     3410.21     59.45 o 
   0   1   5     4399.31     4090.82     69.60 o 
   1   1   5     1474.41     1363.47     25.91 o 
   2   1   5     2455.58     2349.40     49.24 o 
   3   1   5      466.58      461.16     11.01 o 
   4   1   5      128.71      125.03      5.00 o 
   5   1   5        2.90        7.24      2.83 o 
   6   1   5       14.62       10.13      2.33 o 
   7   1   5        1.41        3.34      4.57 o 
   8   1   5      376.26      377.28     16.84 o 
   9   1   5      415.79      427.89     14.76 o 
  10   1   5       41.85       45.09      8.91 o 
  11   1   5      124.38      113.46     11.73 o 
  12   1   5       18.40       12.11      9.65 o 
  13   1   5        0.01      -10.48     10.48 o 
  14   1   5        1.62       -8.05     12.87 o 
 -15   2   5       13.58       -8.85     13.61 o 
 -14   2   5        0.30        4.69      9.19 o 
 -13   2   5       14.10       16.61      8.73 o 
 -12   2   5        0.22       11.39     10.29 o 
 -11   2   5       22.71       14.84      6.69 o 
 -10   2   5       17.22       26.92      6.00 o 
  -9   2   5      445.82      437.14     11.32 o 
  -8   2   5      770.83      845.95     17.40 o 
  -7   2   5        5.05        6.81      2.88 o 
  -6   2   5       85.19       81.68      4.53 o 
  -5   2   5      831.11      855.50     17.60 o 
  -4   2   5      821.96      833.51     20.34 o 
  -3   2   5      364.74      330.65      7.84 o 
  -2   2   5       99.45      106.72      3.42 o 
  -1   2   5      479.83      403.35      8.29 o 
   0   2   5     9763.49     9451.17    215.84 o 
   1   2   5    10847.27    11073.63    181.87 o 
   2   2   5      630.83      641.46     13.31 o 
   3   2   5     2160.96     2221.36     36.19 o 
   4   2   5       39.67       32.89      2.65 o 
   5   2   5        1.68        1.87      2.08 o 
   6   2   5       68.87       62.18      4.30 o 
   7   2   5        0.84       -3.24      3.24 o 
   8   2   5      196.00      175.38      6.01 o 
   9   2   5     1029.57     1136.66     27.21 o 
  10   2   5        5.02        0.88      5.08 o 
  11   2   5       39.96       21.83      7.79 o 
  12   2   5       31.68       45.62     10.51 o 
  13   2   5       75.17       66.53     14.92 o 
  14   2   5        3.38       15.89     24.78 o 
 -14   3   5        1.08       -9.97      9.97 o 
 -13   3   5        1.52       -1.08      8.25 o 
 -12   3   5       40.64       32.14      8.76 o 
 -11   3   5      118.28       94.17      7.65 o 
 -10   3   5       46.70       38.88      7.77 o 
  -9   3   5       50.38       53.49      5.99 o 
  -8   3   5      423.22      433.25     10.56 o 
  -7   3   5       62.56       65.23      4.09 o 
  -6   3   5        5.47       -1.56      2.39 o 
  -5   3   5      124.65      142.17      4.81 o 
  -4   3   5        3.72        2.71      1.84 o 
  -3   3   5      823.95      765.50     13.71 o 
  -2   3   5       38.19       41.81      3.64 o 
  -1   3   5      223.34      207.37      6.96 o 
   0   3   5      366.69      299.14      6.98 o 
   1   3   5      125.93      119.22      4.32 o 
   2   3   5     1589.15     1542.97     28.52 o 
   3   3   5      616.14      643.67     12.27 o 
   4   3   5      309.55      315.61      8.04 o 
   5   3   5      702.84      706.81     15.87 o 
   6   3   5      101.37       93.56      7.03 o 
   7   3   5      873.39      927.85     22.38 o 
   8   3   5      112.48       98.19      5.10 o 
   9   3   5      469.73      461.24     16.73 o 
  10   3   5      143.55      134.99      8.78 o 
  11   3   5        4.14       26.43     10.32 o 
  12   3   5        4.47       10.29     10.44 o 
  13   3   5        3.99       -1.69      7.24 o 
 -14   4   5        3.45       -2.13     10.18 o 
 -13   4   5        0.64        5.94     10.41 o 
 -12   4   5       89.96      104.37     14.53 o 
 -11   4   5       22.28       26.63      8.20 o 
 -10   4   5      402.06      342.40     13.03 o 
  -9   4   5      415.65      409.32     13.53 o 
  -8   4   5       31.98       26.77      4.57 o 
  -7   4   5      763.01      823.70     17.31 o 
  -6   4   5      719.31      805.71     15.85 o 
  -5   4   5      217.62      204.24      6.62 o 
  -4   4   5      110.02      123.87      5.77 o 
  -3   4   5     1106.21     1121.82     18.94 o 
  -2   4   5     1024.00      889.54     79.40 o 
  -1   4   5     5530.64     5484.84    107.24 o 
   0   4   5      313.32      320.24      9.41 o 
   1   4   5      193.90      199.04      4.83 o 
   2   4   5     1583.60     1561.79     25.87 o 
   3   4   5       71.58       77.44      3.69 o 
   4   4   5      380.70      383.47      9.96 o 
   5   4   5       75.41       76.55      5.42 o 
   6   4   5       70.78       75.03      5.36 o 
   7   4   5      383.93      423.70     14.98 o 
   8   4   5      207.60      200.95      8.59 o 
   9   4   5      425.35      434.54     19.46 o 
  10   4   5       47.78       51.07      9.70 o 
  11   4   5      134.72      118.75     13.47 o 
  12   4   5        8.44       14.59     11.62 o 
  13   4   5       13.16       20.29     11.09 o 
 -13   5   5       14.35       16.55     10.30 o 
 -12   5   5       19.88        7.55      9.88 o 
 -11   5   5        8.64       24.62      6.65 o 
 -10   5   5      134.86      133.41      8.88 o 
  -9   5   5      105.75      100.90      8.60 o 
  -8   5   5      201.35      205.44     11.41 o 
  -7   5   5        9.16        3.92      3.79 o 
  -6   5   5      102.21       97.10      5.12 o 
  -5   5   5       40.23       32.49      3.18 o 
  -4   5   5      962.70     1014.24     20.04 o 
  -3   5   5      411.01      412.90     14.97 o 
  -2   5   5      581.63      603.38     19.33 o 
  -1   5   5     3574.15     3911.27    118.44 o 
   0   5   5      680.09      797.55     47.64 o 
   1   5   5       90.49       82.79      2.95 o 
   2   5   5      123.47      112.44      4.18 o 
   3   5   5      422.94      397.62     10.20 o 
   4   5   5      240.65      240.30      8.20 o 
   5   5   5      576.91      576.51     14.62 o 
   6   5   5      238.18      228.72      9.75 o 
   7   5   5      845.50      870.69     22.47 o 
   8   5   5      803.58      874.31     23.25 o 
   9   5   5       87.11       79.33      6.54 o 
  10   5   5       11.77       13.38      6.84 o 
  11   5   5      103.16      108.02     13.71 o 
  12   5   5        7.24        3.25     30.54 o 
 -13   6   5       49.44       38.10     31.50 o 
 -12   6   5       36.04       40.06      8.22 o 
 -11   6   5       31.30       37.96     10.39 o 
 -10   6   5       55.10       41.44     10.05 o 
  -9   6   5        6.36        1.88      5.21 o 
  -8   6   5       24.17       27.68      4.93 o 
  -7   6   5       42.87       39.41      8.30 o 
  -6   6   5      218.19      228.58      9.34 o 
  -5   6   5       53.76       53.38      3.75 o 
  -4   6   5       38.18       39.14      2.98 o 
  -3   6   5      322.09      334.53     15.27 o 
  -2   6   5     1123.51     1121.05     33.97 o 
  -1   6   5       66.36       82.02      6.46 o 
   0   6   5      105.29      108.99     10.79 o 
   1   6   5       42.57       44.54      1.95 o 
   2   6   5      419.26      472.29     12.82 o 
   3   6   5      145.68      146.12      5.50 o 
   4   6   5       45.82       44.47      5.50 o 
   5   6   5      346.32      344.56     10.60 o 
   6   6   5      172.13      180.21      8.27 o 
   7   6   5       87.64       85.22      5.86 o 
   8   6   5      191.62      194.73     44.57 o 
   9   6   5       57.68       43.94      5.38 o 
  10   6   5       10.91        9.57      7.26 o 
  11   6   5      116.60      132.99     14.89 o 
  12   6   5       62.29       63.45     14.74 o 
 -12   7   5       25.40        6.76      8.97 o 
 -11   7   5        2.08        6.72      8.32 o 
 -10   7   5       28.79       22.21      7.96 o 
  -9   7   5        2.83       -0.72      4.90 o 
  -8   7   5       26.42       18.74      6.12 o 
  -7   7   5      105.80      102.61      6.56 o 
  -6   7   5      416.57      432.86     13.19 o 
  -5   7   5       13.65       10.08      3.00 o 
  -4   7   5       52.73       51.74      3.01 o 
  -3   7   5      343.20      349.83     21.68 o 
  -2   7   5       37.80       23.91      5.74 o 
  -1   7   5       47.45       44.57      7.53 o 
   0   7   5      134.76      136.19      9.34 o 
   1   7   5        1.03       -4.97      6.93 o 
   2   7   5       28.04       31.49      4.10 o 
   3   7   5       43.72       37.56      3.40 o 
   4   7   5        3.71        6.42      2.96 o 
   5   7   5       38.34       46.27      4.74 o 
   6   7   5       74.60       77.57      7.50 o 
   7   7   5       17.57       15.07      4.65 o 
   8   7   5       13.05        8.03      4.80 o 
   9   7   5       64.76       50.05      8.16 o 
  10   7   5       81.12       87.29      9.35 o 
  11   7   5       12.15       12.44      9.84 o 
 -11   8   5        0.90       11.21     11.79 o 
 -10   8   5       95.34      108.19     12.57 o 
  -9   8   5        0.26        0.35      7.30 o 
  -8   8   5       67.49       87.59      8.63 o 
  -7   8   5       16.38        9.99      4.13 o 
  -6   8   5       50.26       52.71      5.08 o 
  -5   8   5      413.10      458.50     13.01 o 
  -4   8   5      287.50      306.49     21.16 o 
  -3   8   5       51.80       67.77     10.13 o 
  -2   8   5      223.31      231.96     13.45 o 
  -1   8   5       85.86       93.14      8.79 o 
   0   8   5        0.35       -8.13      8.13 o 
   1   8   5      131.89      126.68      9.91 o 
   2   8   5       26.35       22.93      4.03 o 
   3   8   5        3.70        2.76      2.57 o 
   4   8   5       28.34       28.35      3.85 o 
   5   8   5      148.49      137.65      9.00 o 
   6   8   5      144.62      139.21      9.96 o 
   7   8   5      240.41      237.36     15.93 o 
   8   8   5        1.63       -1.29      5.82 o 
   9   8   5        2.11       -0.78      7.34 o 
  10   8   5       23.46       32.58     12.02 o 
  -9   9   5       17.91        6.40      8.81 o 
  -8   9   5       10.13        6.26      8.84 o 
  -6   9   5      119.62      125.77     17.16 o 
  -5   9   5       30.10        9.65     12.99 o 
  -4   9   5      488.59      563.88     26.96 o 
  -3   9   5       45.47       41.53      8.08 o 
  -2   9   5       39.96       40.35      7.87 o 
  -1   9   5      123.23      138.95     14.39 o 
   0   9   5        0.03        7.80      9.44 o 
   1   9   5      305.98      330.44     26.23 o 
   2   9   5      112.37       98.34     14.88 o 
   3   9   5      204.00      211.29      9.09 o 
   4   9   5        3.27       -1.48      4.99 o 
   5   9   5       11.14        2.87      7.27 o 
   6   9   5        0.00        0.49      6.29 o 
   7   9   5       43.85       31.46     10.18 o 
   8   9   5        7.87       -2.76      9.19 o 
  -7  10   5       93.05       77.99     14.35 o 
  -6  10   5      130.77      138.93     28.73 o 
  -5  10   5      165.50      169.30     20.37 o 
  -4  10   5       52.17       50.91     13.25 o 
  -3  10   5      121.18       92.85     15.81 o 
  -2  10   5      138.80      124.35     22.85 o 
  -1  10   5        4.71        6.69      9.76 o 
   0  10   5        8.05       17.27     13.64 o 
   1  10   5        0.06       -6.18      9.81 o 
   2  10   5       13.42        9.03      6.99 o 
   3  10   5       16.78       17.92     16.48 o 
   4  10   5        1.46       -7.23      9.34 o 
   5  10   5        0.18       -4.76     13.39 o 
   6  10   5       63.86       51.76     11.69 o 
  -4  11   5        0.02        2.98     14.13 o 
  -3  11   5       10.86       20.59     13.39 o 
  -2  11   5      265.24      227.13     19.62 o 
  -1  11   5        1.41       -4.38      8.52 o 
   0  11   5       20.91        3.87     10.22 o 
   1  11   5        0.14      -15.15     15.15 o 
   2  11   5        0.02       -3.93      9.11 o 
   3  11   5        1.55        5.89     10.11 o 
 -14   0   6      287.39      367.01     40.23 o 
 -12   0   6      221.02      223.99     10.13 o 
 -10   0   6     2187.71     2393.80     70.70 o 
  -8   0   6      311.22      300.83     18.43 o 
  -6   0   6     1920.66     1844.70     51.15 o 
  -4   0   6       29.65       27.92      4.93 o 
  -2   0   6     1812.06     1751.95     85.34 o 
   0   0   6      567.17      514.49     15.89 o 
   2   0   6     2199.00     2360.68     59.34 o 
   4   0   6     1398.34     1631.71     46.15 o 
   6   0   6      472.64      547.08     20.00 o 
   8   0   6      233.28      232.43     12.94 o 
  10   0   6       47.08       48.95      8.56 o 
  12   0   6        7.22       13.85     14.83 o 
 -15   1   6       11.78       -2.47     10.58 o 
 -14   1   6        0.49       12.08      9.29 o 
 -13   1   6        0.41       -5.34      6.82 o 
 -12   1   6       20.71        9.92      9.33 o 
 -11   1   6      318.15      297.72      9.62 o 
 -10   1   6      644.72      600.99     14.23 o 
  -9   1   6      130.24      131.57      7.53 o 
  -8   1   6     1029.60     1061.94     23.41 o 
  -7   1   6       15.10        9.88      3.41 o 
  -6   1   6      471.57      552.98     13.07 o 
  -5   1   6      830.38      735.63     15.83 o 
  -4   1   6      322.58      321.85      8.15 o 
  -3   1   6     2606.20     2556.04     46.62 o 
  -2   1   6      904.69      852.33     26.68 o 
  -1   1   6      969.35      899.19     17.56 o 
   0   1   6      278.69      274.59      6.67 o 
   1   1   6     2322.50     2162.56     38.79 o 
   2   1   6     5782.11     5957.86    101.47 o 
   3   1   6     1224.12     1236.96     24.37 o 
   4   1   6       10.28       15.64      2.80 o 
   5   1   6       99.80       94.72      4.84 o 
   6   1   6      730.05      796.49     16.37 o 
   7   1   6       58.11       55.41      3.80 o 
   8   1   6     2465.79     2537.42     51.73 o 
   9   1   6      303.47      341.02     12.98 o 
  10   1   6       14.46        3.07      6.08 o 
  11   1   6       12.20       -7.33      7.33 o 
  12   1   6        1.24       -5.81      6.97 o 
  13   1   6       35.99        3.00     10.38 o 
  14   1   6       70.70      101.91     19.62 o 
 -15   2   6        4.00       -0.40      9.83 o 
 -14   2   6        8.49       17.11     11.51 o 
 -13   2   6        0.94       -9.33     12.16 o 
 -12   2   6        0.00       -7.24      7.24 o 
 -11   2   6       68.62       64.70      7.62 o 
 -10   2   6       26.25       15.18      3.78 o 
  -9   2   6       29.29       38.49      3.86 o 
  -8   2   6       16.70        8.81      2.98 o 
  -7   2   6      565.30      593.96     16.20 o 
  -6   2   6     1540.65     1585.97     31.98 o 
  -5   2   6      632.09      670.93     14.98 o 
  -4   2   6     1309.82     1297.24     25.32 o 
  -3   2   6       24.03       18.09      2.26 o 
  -2   2   6     1284.44     1271.90     24.29 o 
  -1   2   6       14.18       12.96      1.53 o 
   0   2   6      273.93      243.60      5.99 o 
   1   2   6      459.53      402.41      9.29 o 
   2   2   6     4598.24     4581.64     79.47 o 
   3   2   6      907.67      927.37     18.90 o 
   4   2   6      923.40      909.30     20.89 o 
   5   2   6      641.16      609.06     15.62 o 
   6   2   6      172.73      178.75      7.11 o 
   7   2   6      112.68       94.76      5.81 o 
   8   2   6      173.58      165.94      8.09 o 
   9   2   6      231.96      212.49     10.67 o 
  10   2   6       33.57       36.18      5.80 o 
  11   2   6       24.60       24.07      8.03 o 
  12   2   6        4.27       -3.95      7.71 o 
  13   2   6       40.59       40.92     12.44 o 
 -14   3   6        0.61       -2.21     13.78 o 
 -13   3   6       79.05       55.56     14.13 o 
 -12   3   6        0.43       13.11      7.68 o 
 -11   3   6      272.06      228.58     11.52 o 
 -10   3   6      214.59      215.59     10.91 o 
  -9   3   6       19.92       20.28      4.15 o 
  -8   3   6      380.57      420.21     10.35 o 
  -7   3   6        4.70        6.81      3.68 o 
  -6   3   6        3.95        4.90      2.69 o 
  -5   3   6     2439.23     2556.91     41.64 o 
  -4   3   6     2458.66     2654.95     42.80 o 
  -3   3   6     1061.71     1061.01     20.90 o 
  -2   3   6      788.60      785.70     24.10 o 
  -1   3   6      827.01      837.51     29.45 o 
   0   3   6     4141.28     4251.43     65.19 o 
   1   3   6      381.66      380.92      7.83 o 
   2   3   6     1774.66     1779.39     33.76 o 
   3   3   6      297.99      288.26      6.83 o 
   4   3   6      403.67      431.18      9.37 o 
   5   3   6      126.42      115.48      5.59 o 
   6   3   6       94.66       84.09      7.10 o 
   7   3   6      148.57      138.71      7.47 o 
   8   3   6      127.45      137.23      7.43 o 
   9   3   6       96.78       94.07      9.99 o 
  10   3   6       12.12        7.97      8.40 o 
  11   3   6       24.04       15.12     10.22 o 
  12   3   6        2.86       18.05     11.86 o 
  13   3   6      105.52      116.30     15.23 o 
 -14   4   6        1.80        8.68     10.84 o 
 -13   4   6       81.93       89.01     19.53 o 
 -12   4   6       12.13        3.23      6.38 o 
 -11   4   6       32.30       29.09     11.70 o 
 -10   4   6      466.26      482.83     16.27 o 
  -9   4   6       19.54       25.34      5.02 o 
  -8   4   6      126.80      154.06      6.50 o 
  -7   4   6       22.00       18.16      3.37 o 
  -6   4   6      553.06      563.69     15.91 o 
  -5   4   6        1.20        2.90      2.19 o 
  -4   4   6     2445.78     2414.25     38.27 o 
  -3   4   6       16.71       14.79      1.84 o 
  -2   4   6      313.08      277.03     10.70 o 
  -1   4   6      224.79      202.36      9.42 o 
   0   4   6        7.25        7.16      3.33 o 
   1   4   6     1945.76     1999.61     32.77 o 
   2   4   6      468.73      471.45     11.78 o 
   3   4   6      607.24      643.09     12.89 o 
   4   4   6     2234.85     2353.37     46.19 o 
   5   4   6      430.49      431.58     12.10 o 
   6   4   6      953.15     1009.49     22.91 o 
   7   4   6      117.27      114.13      7.21 o 
   8   4   6     1010.77     1099.83     26.85 o 
   9   4   6        2.63        1.87      3.68 o 
  10   4   6       44.49       36.76      4.86 o 
  11   4   6       29.86       34.30      9.32 o 
  12   4   6       18.47       21.66     12.05 o 
  13   4   6        0.56        2.62     21.20 o 
 -13   5   6        6.69       21.06     12.03 o 
 -12   5   6       34.37       15.49     10.41 o 
 -11   5   6        0.94        2.62      7.21 o 
 -10   5   6        0.00       -1.73      5.93 o 
  -9   5   6      132.05      135.00      7.85 o 
  -8   5   6      635.95      666.73     19.09 o 
  -7   5   6      166.22      179.86      9.51 o 
  -6   5   6      133.97      132.89      5.29 o 
  -5   5   6       70.21       60.51      5.54 o 
  -4   5   6       21.19       21.66      2.32 o 
  -3   5   6     1130.40     1103.63     22.01 o 
  -2   5   6     1039.47     1033.74     25.09 o 
  -1   5   6      654.36      661.47     16.55 o 
   0   5   6      880.37      898.62     22.58 o 
   1   5   6       69.31       67.03      2.84 o 
   2   5   6       68.38       70.74      3.45 o 
   3   5   6      140.07      136.64      5.03 o 
   4   5   6      110.69      114.55      5.12 o 
   5   5   6      392.13      400.16     11.54 o 
   6   5   6     1657.30     1787.41     38.76 o 
   7   5   6      847.12      969.90     25.64 o 
   8   5   6        9.41       13.31      6.55 o 
   9   5   6      428.29      427.97     15.42 o 
  10   5   6      141.25      138.14     25.54 o 
  11   5   6        1.37       13.30      8.25 o 
  12   5   6       38.50       46.59     18.29 o 
 -13   6   6      212.13      228.66     38.41 o 
 -12   6   6        0.54        5.67     18.41 o 
 -11   6   6        1.57       10.04      9.86 o 
 -10   6   6       42.99       32.80      7.37 o 
  -9   6   6      379.93      388.47     20.66 o 
  -8   6   6        7.62       12.15      8.67 o 
  -7   6   6       98.39      102.44      5.87 o 
  -6   6   6       27.68       31.92      3.57 o 
  -5   6   6      130.08      129.14      9.84 o 
  -4   6   6      162.05      164.21      5.65 o 
  -3   6   6      979.43     1027.92     32.42 o 
  -2   6   6        6.02        6.80      8.30 o 
  -1   6   6       79.94       66.10      6.80 o 
   0   6   6       41.90       41.56      8.79 o 
   1   6   6      153.31      157.08      9.64 o 
   2   6   6      228.72      255.49     12.34 o 
   3   6   6        2.36        7.27      2.58 o 
   4   6   6       49.95       50.69      4.04 o 
   5   6   6        4.25       11.25      3.83 o 
   6   6   6      214.32      206.72     15.69 o 
   7   6   6     1000.60     1199.87     30.22 o 
   8   6   6        1.12        4.32     10.84 o 
   9   6   6      135.90      134.09      9.81 o 
  10   6   6       50.16       48.01      7.25 o 
  11   6   6       56.12       71.79     20.62 o 
 -12   7   6       12.64        0.75      6.89 o 
 -11   7   6       61.40       64.15     24.57 o 
 -10   7   6       14.82        6.77      8.47 o 
  -9   7   6       32.52       29.12      6.55 o 
  -8   7   6       16.75        5.78      6.14 o 
  -7   7   6        1.95        3.49      3.60 o 
  -6   7   6      121.47      118.41      5.75 o 
  -5   7   6      206.86      230.46      7.40 o 
  -4   7   6      183.11      185.75     17.39 o 
  -3   7   6      874.64      934.10     46.33 o 
  -2   7   6        6.05        8.37      5.35 o 
  -1   7   6       20.97       17.92      7.81 o 
   0   7   6       60.38       65.74     10.14 o 
   1   7   6       31.00       41.13      6.90 o 
   2   7   6      342.82      369.03     10.75 o 
   3   7   6      271.17      275.02      8.57 o 
   4   7   6       48.55       54.33      4.97 o 
   5   7   6        8.33       11.09      5.02 o 
   6   7   6        8.49       14.98      4.92 o 
   7   7   6       57.61       63.98      5.94 o 
   8   7   6      115.51      125.11     10.76 o 
   9   7   6        0.55       11.68      7.14 o 
  10   7   6       28.00       28.54      8.87 o 
 -11   8   6        1.12      -10.04     13.57 o 
 -10   8   6       10.88       24.68     16.13 o 
  -9   8   6        4.47       -1.28      7.14 o 
  -8   8   6      134.48      152.93     12.24 o 
  -7   8   6       53.60       48.10      8.62 o 
  -6   8   6        5.58        4.90      6.76 o 
  -5   8   6       17.97       17.18      5.26 o 
  -4   8   6       24.64       19.86      9.11 o 
  -3   8   6      309.37      327.60     16.17 o 
  -2   8   6      445.02      528.00     25.48 o 
  -1   8   6        0.11        2.47     13.11 o 
   0   8   6        1.89       11.77      6.37 o 
   1   8   6        3.98       23.97     11.85 o 
   2   8   6       10.20       -0.71      7.55 o 
   3   8   6       25.97       22.09      3.06 o 
   4   8   6       19.37       17.57      8.10 o 
   5   8   6      165.96      165.16     11.76 o 
   6   8   6       24.28       17.76      5.00 o 
   7   8   6       71.96       69.56      7.62 o 
   8   8   6        8.64        6.14      5.91 o 
   9   8   6       14.17       -1.13      7.47 o 
  -9   9   6        1.46      -16.64     16.64 o 
  -8   9   6        9.95        2.00     14.64 o 
  -7   9   6      121.46      126.75     19.20 o 
  -6   9   6        4.31       -3.02     11.62 o 
  -5   9   6      234.81      241.37     16.93 o 
  -4   9   6       29.19       17.13      8.45 o 
  -3   9   6      116.73      115.55     25.69 o 
  -2   9   6        2.55       -1.08      7.16 o 
  -1   9   6       99.34       92.49      9.87 o 
   0   9   6        8.04        5.43      8.48 o 
   1   9   6       75.67       75.36      9.97 o 
   2   9   6        0.34       18.65      7.86 o 
   3   9   6       71.74       74.90      3.40 o 
   4   9   6        6.01       12.77      4.76 o 
   5   9   6        1.59        2.55      8.09 o 
   6   9   6       39.68       41.02      6.63 o 
   7   9   6        0.31       -1.91      6.25 o 
   8   9   6        8.24        2.47     13.76 o 
  -7  10   6       50.49       56.86     17.76 o 
  -6  10   6        1.88        7.62     14.22 o 
  -5  10   6       25.07       39.14     14.74 o 
  -4  10   6        1.34        0.00     10.69 o 
  -3  10   6        1.48      -10.74     10.74 o 
  -2  10   6        3.83       -1.53      9.72 o 
  -1  10   6        9.83       13.39     11.30 o 
   0  10   6        6.25       21.15     13.95 o 
   1  10   6       41.30       49.60     13.44 o 
   2  10   6        0.52      -11.90     11.90 o 
   3  10   6        0.01        7.87     10.58 o 
   4  10   6        0.57       16.34     13.62 o 
   5  10   6       76.31       78.80     13.69 o 
   6  10   6       12.39        6.44      9.75 o 
  -4  11   6        9.64       16.69     21.62 o 
  -3  11   6       61.41       64.49     12.62 o 
  -2  11   6        0.58        8.09      9.66 o 
  -1  11   6       84.35       71.96     12.16 o 
   0  11   6        8.65       15.62     13.02 o 
   1  11   6        6.15        1.73     12.22 o 
   2  11   6        1.43       22.52     11.98 o 
   3  11   6        7.47       16.65     11.56 o 
 -15   0   7       12.49       16.78     19.29 o 
 -13   0   7        6.65        7.63      3.50 o 
 -11   0   7      121.83       95.63     11.01 o 
  -9   0   7      446.20      461.95     19.07 o 
  -7   0   7      156.54      164.05      9.70 o 
  -5   0   7      162.66      114.78     13.51 o 
  -3   0   7      182.79      187.57      8.06 o 
  -1   0   7      567.87      465.57     14.72 o 
   1   0   7      806.25      749.03     20.99 o 
   3   0   7      649.95      559.26     17.77 o 
   5   0   7     1344.47     1349.97     38.02 o 
   7   0   7      455.74      477.43     19.21 o 
   9   0   7       62.16       53.44      8.05 o 
  11   0   7       48.21       35.61     17.34 o 
  13   0   7       43.98       56.72     20.69 o 
 -15   1   7      107.99      129.25     28.69 o 
 -14   1   7        9.12       11.69      8.11 o 
 -13   1   7       37.89       21.34      7.56 o 
 -12   1   7        9.87        7.96      4.12 o 
 -11   1   7       63.78       59.49      4.99 o 
 -10   1   7     1503.70     1542.32     34.49 o 
  -9   1   7        6.53        2.02      5.01 o 
  -8   1   7      388.47      366.10     11.30 o 
  -7   1   7      562.63      556.77     13.66 o 
  -6   1   7       99.56      112.32      5.31 o 
  -5   1   7      398.92      477.84     11.71 o 
  -4   1   7     5534.06     5804.51    135.09 o 
  -3   1   7      372.66      381.28      9.38 o 
  -2   1   7       67.92       60.84      3.08 o 
  -1   1   7        0.04        1.98      1.66 o 
   0   1   7        9.29       10.11      1.91 o 
   1   1   7     1241.40     1244.56     24.59 o 
   2   1   7     1271.43     1237.55     23.98 o 
   3   1   7       81.47      104.81      4.44 o 
   4   1   7     1729.44     1737.55     34.39 o 
   5   1   7       24.77       21.35      3.58 o 
   6   1   7      166.01      170.60      8.53 o 
   7   1   7       41.56       36.64      3.18 o 
   8   1   7      125.22      127.01      7.82 o 
   9   1   7        0.53        2.15      6.29 o 
  10   1   7        0.37        6.21      5.80 o 
  11   1   7       64.15       54.64      9.45 o 
  12   1   7        0.02       11.28     11.31 o 
  13   1   7        3.32       -5.48     11.04 o 
 -15   2   7        6.15        0.00     12.78 o 
 -14   2   7       84.16      134.90     24.01 o 
 -13   2   7       30.58       20.79      9.46 o 
 -12   2   7      174.59      154.63     11.56 o 
 -11   2   7      899.19      939.35     26.63 o 
 -10   2   7      487.72      503.57     13.45 o 
  -9   2   7      143.20      143.18      8.46 o 
  -8   2   7       73.16       65.79      5.74 o 
  -7   2   7      528.41      562.77     14.43 o 
  -6   2   7     1706.62     1818.62     35.78 o 
  -5   2   7     2519.29     2707.54     50.67 o 
  -4   2   7      804.46      821.67     17.14 o 
  -3   2   7      190.40      167.28      5.09 o 
  -2   2   7       31.43       30.35      4.15 o 
  -1   2   7      316.71      296.14     10.23 o 
   0   2   7     2797.00     2843.66     50.38 o 
   1   2   7      144.37      140.30      4.59 o 
   2   2   7     4084.10     4065.49     71.05 o 
   3   2   7     1176.46     1111.52     21.79 o 
   4   2   7      305.02      325.04      8.82 o 
   5   2   7     1119.93     1104.43     20.85 o 
   6   2   7       12.83        5.25      2.67 o 
   7   2   7     1081.89     1156.99     23.63 o 
   8   2   7      265.80      249.39     10.70 o 
   9   2   7      215.52      205.48      7.58 o 
  10   2   7      311.45      291.60     14.59 o 
  11   2   7       62.65       62.53     11.02 o 
  12   2   7       31.52       49.00     12.21 o 
  13   2   7       10.34       16.25     10.91 o 
 -14   3   7        1.97        3.57     10.16 o 
 -13   3   7      133.37      174.42     17.32 o 
 -12   3   7       38.36       26.52      7.55 o 
 -11   3   7       11.69       20.41      6.65 o 
 -10   3   7      231.53      244.31     10.26 o 
  -9   3   7      221.52      223.29      8.14 o 
  -8   3   7       53.91       55.34      4.35 o 
  -7   3   7      802.77      818.14     16.49 o 
  -6   3   7      516.23      509.19     11.43 o 
  -5   3   7      268.95      272.15      8.00 o 
  -4   3   7        1.77        8.99      3.69 o 
  -3   3   7      842.27      846.37     17.71 o 
  -2   3   7      843.33      819.33     19.40 o 
  -1   3   7      432.41      422.94      9.15 o 
   0   3   7      456.68      403.12      8.70 o 
   1   3   7     1195.55     1213.99     22.99 o 
   2   3   7       12.73       11.46      2.11 o 
   3   3   7       27.49       22.03      2.40 o 
   4   3   7      150.59      137.37      4.99 o 
   5   3   7        6.86        2.30      2.69 o 
   6   3   7        0.24       -0.79      3.16 o 
   7   3   7     1976.61     2175.05     46.02 o 
   8   3   7      326.40      338.32     12.22 o 
   9   3   7      395.33      385.58     11.93 o 
  10   3   7      153.97      139.57      7.57 o 
  11   3   7       48.28       49.97     10.83 o 
  12   3   7       50.45       56.80     11.66 o 
  13   3   7       71.11       87.59     22.11 o 
 -14   4   7        0.61        1.62      9.63 o 
 -13   4   7        5.94       -3.60     10.44 o 
 -12   4   7        9.76       15.66      6.63 o 
 -11   4   7        2.52        1.89      5.55 o 
 -10   4   7       19.01       24.12      5.85 o 
  -9   4   7      709.47      777.81     18.67 o 
  -8   4   7        0.07        2.49      3.92 o 
  -7   4   7      722.37      779.06     16.75 o 
  -6   4   7       57.14       57.63      4.05 o 
  -5   4   7      713.52      742.42     14.42 o 
  -4   4   7        0.08       -1.91      1.91 o 
  -3   4   7       12.25       12.30      1.77 o 
  -2   4   7     1495.22     1415.59     33.72 o 
  -1   4   7     7869.10     8544.98    216.75 o 
   0   4   7      883.11      881.05     19.30 o 
   1   4   7     3337.75     3572.36     57.79 o 
   2   4   7       82.43       81.76      3.82 o 
   3   4   7     2562.21     2741.09     68.23 o 
   4   4   7      473.99      542.23     11.79 o 
   5   4   7       23.53       15.19      5.75 o 
   6   4   7     3203.38     3525.43     69.38 o 
   7   4   7        0.03        0.31      4.35 o 
   8   4   7      120.02      124.25      8.95 o 
   9   4   7        0.69       -2.33      4.88 o 
  10   4   7       12.24       10.23      5.19 o 
  11   4   7       46.08       65.42     12.78 o 
  12   4   7      115.77      150.36     19.11 o 
 -13   5   7       12.54       20.59     12.18 o 
 -12   5   7        9.91       -2.71     13.78 o 
 -11   5   7       45.67       37.89      8.44 o 
 -10   5   7       32.01       20.39      7.75 o 
  -9   5   7        6.87        3.80      4.41 o 
  -8   5   7      366.26      400.99     12.36 o 
  -7   5   7       82.15       66.34      7.61 o 
  -6   5   7      121.59      115.32      5.98 o 
  -5   5   7      169.21      164.58      8.26 o 
  -4   5   7        3.32        3.08      1.74 o 
  -3   5   7       64.74       72.20      9.95 o 
  -2   5   7      144.69      146.91      7.26 o 
  -1   5   7     1406.65     1562.76     37.00 o 
   0   5   7      556.50      499.19     14.83 o 
   1   5   7      625.08      606.69     15.13 o 
   2   5   7      815.27      786.49     15.39 o 
   3   5   7        2.12        4.47      2.37 o 
   4   5   7        1.22        6.11      3.27 o 
   5   5   7        1.76        1.51      3.05 o 
   6   5   7      142.18      161.82      7.86 o 
   7   5   7       17.51       15.93      7.42 o 
   8   5   7        3.20       -3.79      5.05 o 
   9   5   7       47.30       36.25      5.78 o 
  10   5   7      135.54      139.79     10.81 o 
  11   5   7      101.81      103.16     13.28 o 
  12   5   7       17.64       25.52     24.57 o 
 -13   6   7        0.03       -5.08      9.20 o 
 -12   6   7       42.23       27.34     12.09 o 
 -11   6   7       10.40       10.28      8.37 o 
 -10   6   7        0.86       12.88      9.14 o 
  -9   6   7      130.78      114.04      9.85 o 
  -8   6   7        1.09       -3.81      3.81 o 
  -7   6   7      255.21      250.32     13.46 o 
  -6   6   7      183.21      189.53      7.59 o 
  -5   6   7        3.87        6.00      2.59 o 
  -4   6   7      608.10      655.59     31.37 o 
  -3   6   7      297.57      311.99     11.89 o 
  -2   6   7      264.89      260.19     10.87 o 
  -1   6   7      127.12      122.87      7.29 o 
   0   6   7      493.42      469.71     18.31 o 
   1   6   7      259.64      265.12     12.66 o 
   2   6   7      126.00      126.37      5.83 o 
   3   6   7       22.33       26.95      3.10 o 
   4   6   7       30.62       28.46      4.02 o 
   5   6   7       10.74       11.92      3.69 o 
   6   6   7      104.40       98.12      8.54 o 
   7   6   7       20.10       22.07      6.09 o 
   8   6   7       45.29       38.70      7.17 o 
   9   6   7        1.60        9.80      6.56 o 
  10   6   7      115.19       87.53      9.54 o 
  11   6   7        0.06        9.93     10.74 o 
 -12   7   7        3.00       -0.96     10.11 o 
 -11   7   7      109.25       82.82     13.20 o 
 -10   7   7       77.55       79.91     10.84 o 
  -9   7   7       29.99       30.29      6.33 o 
  -8   7   7        1.78        3.89      4.21 o 
  -7   7   7       17.44       18.23      3.91 o 
  -6   7   7        5.18        6.45      4.15 o 
  -5   7   7       99.09       94.31      9.62 o 
  -4   7   7       57.12       54.65      7.82 o 
  -3   7   7      262.31      270.79     14.27 o 
  -2   7   7      143.20      142.73     10.59 o 
  -1   7   7       14.50        5.95      5.96 o 
   0   7   7      515.73      523.32     23.48 o 
   1   7   7      228.38      226.14     12.66 o 
   2   7   7       21.08       23.58      7.67 o 
   3   7   7        0.29        5.67      3.32 o 
   4   7   7      496.39      559.95     18.36 o 
   5   7   7        0.47       -0.11      3.73 o 
   6   7   7        5.51        3.79      4.49 o 
   7   7   7       16.27        8.68      6.25 o 
   8   7   7       14.45        8.11     10.24 o 
   9   7   7       34.46       32.88      7.88 o 
  10   7   7      240.27      232.62     27.90 o 
 -11   8   7        0.02       -7.07     13.57 o 
 -10   8   7        0.80       -1.02     11.06 o 
  -9   8   7       10.86        1.49      9.58 o 
  -8   8   7      102.94       73.80     10.44 o 
  -7   8   7       20.27       24.27      4.33 o 
  -6   8   7       46.95       41.31      4.35 o 
  -5   8   7        1.65        8.22      7.93 o 
  -4   8   7        2.92       12.09      7.58 o 
  -3   8   7      242.79      269.09     15.65 o 
  -2   8   7       82.49       60.81     12.18 o 
  -1   8   7      422.78      432.79     26.20 o 
   0   8   7       17.83       12.12      6.71 o 
   1   8   7        0.02        5.72      6.89 o 
   2   8   7      256.50      280.69     16.26 o 
   3   8   7       51.63       52.26      7.37 o 
   4   8   7       84.53       80.50      6.18 o 
   5   8   7      102.90      112.32      9.74 o 
   6   8   7       62.71       83.84     18.57 o 
   7   8   7      211.98      258.19     24.28 o 
   8   8   7       13.56       15.47      7.06 o 
   9   8   7       11.58        1.33      8.80 o 
  -9   9   7       41.89       32.31     18.18 o 
  -8   9   7        6.11       -5.53     14.64 o 
  -7   9   7       77.46       80.24     18.18 o 
  -6   9   7      143.55      123.17     19.20 o 
  -5   9   7       51.94       35.89     13.62 o 
  -4   9   7       31.43       20.73     11.62 o 
  -3   9   7       67.40       60.53     10.09 o 
  -2   9   7       52.45       44.76      9.13 o 
  -1   9   7      122.12      147.23     12.02 o 
   0   9   7       13.55       21.01     10.74 o 
   1   9   7       16.73       25.67      8.38 o 
   2   9   7        3.90        3.21      8.04 o 
   3   9   7       27.25       24.37     10.39 o 
   4   9   7        8.56       14.02     13.57 o 
   5   9   7        2.88        7.01     14.02 o 
   6   9   7       40.19       22.25      8.33 o 
   7   9   7      171.09      161.22     16.55 o 
   8   9   7        0.48       -8.60     12.69 o 
  -7  10   7       43.35       50.25     17.76 o 
  -6  10   7       28.18       38.58     16.78 o 
  -5  10   7        7.50       12.23     10.18 o 
  -4  10   7      433.62      417.78     36.80 o 
  -3  10   7       12.78       12.27     12.27 o 
  -2  10   7        0.91        8.74     11.81 o 
  -1  10   7       11.69        1.53     11.34 o 
   0  10   7       35.11       37.19     12.92 o 
   1  10   7      109.11      128.79     19.16 o 
   2  10   7      213.38      189.87     22.32 o 
   3  10   7       23.55       47.51     14.46 o 
   4  10   7       74.67       76.71     21.66 o 
   5  10   7        1.24        5.08      8.26 o 
   6  10   7       31.18       12.07     22.85 o 
  -4  11   7       18.04       19.52     15.43 o 
  -3  11   7        0.01       -1.53     14.46 o 
  -2  11   7        0.96       -1.53     13.48 o 
  -1  11   7        4.98       -7.30     13.02 o 
   0  11   7        6.02       -4.69     12.50 o 
   1  11   7        0.02      -13.06     13.06 o 
   2  11   7        1.42       -5.35     12.48 o 
 -14   0   8        0.79       -6.65     16.32 o 
 -12   0   8        0.22       -6.65     12.78 o 
 -10   0   8     5006.93     5751.99    153.39 o 
  -8   0   8       24.12       18.36      6.65 o 
  -6   0   8       94.93       83.76      7.29 o 
  -4   0   8     3596.86     3693.28     93.80 o 
  -2   0   8     2685.60     2654.02     69.95 o 
   0   0   8      216.24      213.34      8.70 o 
   2   0   8     1119.66     1163.06     31.73 o 
   4   0   8      631.92      636.33     20.62 o 
   6   0   8        6.51        3.68      7.39 o 
   8   0   8       24.16       18.71      8.13 o 
  10   0   8      194.35      178.34     18.83 o 
  12   0   8        0.19       17.76     16.78 o 
 -15   1   8       46.26       71.62     13.87 o 
 -14   1   8       36.40       57.82     11.33 o 
 -13   1   8        6.96        0.19     11.51 o 
 -12   1   8      414.52      385.92     15.33 o 
 -11   1   8      321.74      332.28     13.65 o 
 -10   1   8       79.10       84.30     10.38 o 
  -9   1   8     1733.17     1869.69     38.49 o 
  -8   1   8       17.59       19.54      4.20 o 
  -7   1   8      133.78      129.94      7.24 o 
  -6   1   8      136.08      118.56      5.48 o 
  -5   1   8      464.49      486.35     12.08 o 
  -4   1   8     5107.18     5650.31     97.79 o 
  -3   1   8        5.27        7.80      1.99 o 
  -2   1   8       21.60       22.03      2.53 o 
  -1   1   8     4782.32     4640.16     79.39 o 
   0   1   8      201.30      212.86      5.96 o 
   1   1   8      182.39      155.57      5.12 o 
   2   1   8       12.57       11.55      2.31 o 
   3   1   8     3543.22     3645.99     66.11 o 
   4   1   8      871.62      912.54     19.24 o 
   5   1   8      189.19      187.69      7.50 o 
   6   1   8      529.53      494.21     13.49 o 
   7   1   8       15.07       14.57      3.52 o 
   8   1   8       13.22        9.34      3.67 o 
   9   1   8       35.52       31.78      9.35 o 
  10   1   8       18.98       14.22     10.74 o 
  11   1   8      229.20      277.10     19.75 o 
  12   1   8      579.62      722.41     41.08 o 
  13   1   8       10.32      -18.64     18.64 o 
 -14   2   8      106.47      149.88     16.63 o 
 -13   2   8        2.99        3.81      8.62 o 
 -12   2   8        9.31        6.88      4.86 o 
 -11   2   8      389.09      413.42     12.38 o 
 -10   2   8       38.12       33.09      6.77 o 
  -9   2   8       24.65       37.18     10.81 o 
  -8   2   8     1343.24     1502.34     30.96 o 
  -7   2   8      252.47      253.53      8.21 o 
  -6   2   8       73.76       72.74      4.47 o 
  -5   2   8       27.27       27.52      3.44 o 
  -4   2   8       18.61       12.49      2.49 o 
  -3   2   8     1100.25     1116.77     22.40 o 
  -2   2   8       13.25       10.06      1.90 o 
  -1   2   8     2251.99     2353.81     42.11 o 
   0   2   8      133.60      179.02      5.25 o 
   1   2   8     2015.07     2105.39     38.65 o 
   2   2   8      151.35      150.25      5.70 o 
   3   2   8     1102.35     1256.66     25.64 o 
   4   2   8      194.20      201.41      7.21 o 
   5   2   8      205.61      239.74      8.59 o 
   6   2   8      650.46      617.02     14.00 o 
   7   2   8     2533.60     2600.11     47.22 o 
   8   2   8        3.19        6.53      5.39 o 
   9   2   8        7.32        7.57      5.53 o 
  10   2   8      115.87      107.01     10.16 o 
  11   2   8        6.15       -1.27     10.90 o 
  12   2   8       11.08       13.37     12.90 o 
  13   2   8        0.61       -1.77     10.08 o 
 -14   3   8        0.14       11.42      9.93 o 
 -13   3   8       11.64        4.65     10.26 o 
 -12   3   8      123.97      128.41     15.87 o 
 -11   3   8        4.79       -0.06      4.35 o 
 -10   3   8        3.69        0.42      5.41 o 
  -9   3   8        8.92       13.31      5.48 o 
  -8   3   8      237.09      238.55     11.22 o 
  -7   3   8        4.39        4.95      3.27 o 
  -6   3   8        0.62        5.81      5.33 o 
  -5   3   8      341.91      351.39      9.67 o 
  -4   3   8      518.30      532.61     12.09 o 
  -3   3   8        0.16        0.37      1.87 o 
  -2   3   8      976.45     1067.01     20.32 o 
  -1   3   8      898.26      789.49     15.32 o 
   0   3   8      755.60      819.03     16.14 o 
   1   3   8        3.82        6.34      2.28 o 
   2   3   8     1341.76     1382.24     26.58 o 
   3   3   8        3.12        4.81      2.58 o 
   4   3   8      174.00      171.11      5.87 o 
   5   3   8       59.59       59.91      4.69 o 
   6   3   8        0.21        4.30      3.03 o 
   7   3   8      852.59      923.83     23.49 o 
   8   3   8      230.70      246.36     11.99 o 
   9   3   8       27.01       17.14      6.68 o 
  10   3   8      100.73       83.60     17.11 o 
  11   3   8       51.33       48.99     10.81 o 
  12   3   8        1.11       -8.01      8.01 o 
  13   3   8      100.84      125.48     15.97 o 
 -14   4   8        2.39       -1.15      8.63 o 
 -13   4   8        1.84       -5.81     12.53 o 
 -12   4   8       10.37        3.57      7.46 o 
 -11   4   8       33.18       25.88      6.12 o 
 -10   4   8       59.62       68.90      7.33 o 
  -9   4   8       22.86       33.10      4.63 o 
  -8   4   8      560.34      570.10     14.38 o 
  -7   4   8        5.43        7.02      3.16 o 
  -6   4   8       36.91       28.43      3.42 o 
  -5   4   8      112.31       97.68      5.30 o 
  -4   4   8        0.14        1.81      2.00 o 
  -3   4   8      209.00      212.97      5.64 o 
  -2   4   8      256.33      252.61      6.97 o 
  -1   4   8      626.02      591.29     12.47 o 
   0   4   8      605.61      600.19     18.16 o 
   1   4   8      170.16      199.65      7.03 o 
   2   4   8      311.77      345.80     10.93 o 
   3   4   8        7.20        7.31      2.62 o 
   4   4   8      532.03      522.49     12.44 o 
   5   4   8       12.76       16.58      3.28 o 
   6   4   8        1.60       -3.39      3.58 o 
   7   4   8      304.38      324.85     15.95 o 
   8   4   8      519.50      531.99     18.93 o 
   9   4   8        7.59        5.96      7.19 o 
  10   4   8      104.68       89.06      9.65 o 
  11   4   8        9.69        2.21     15.22 o 
  12   4   8       69.06      105.51     37.22 o 
 -13   5   8        1.43       -7.19     11.46 o 
 -12   5   8       73.42       60.61     11.54 o 
 -11   5   8      166.42      167.20     32.74 o 
 -10   5   8        0.00        2.77      5.18 o 
  -9   5   8      153.40      143.64      8.45 o 
  -8   5   8      264.03      265.14      9.43 o 
  -7   5   8      105.46      102.99      5.34 o 
  -6   5   8      484.71      501.34     12.05 o 
  -5   5   8       99.49      110.58      7.19 o 
  -4   5   8      405.59      408.06      8.83 o 
  -3   5   8      575.80      592.94     17.57 o 
  -2   5   8      601.83      649.51     18.13 o 
  -1   5   8       22.23       21.72      5.90 o 
   0   5   8      320.13      324.47     12.25 o 
   1   5   8     1352.06     1357.59     26.31 o 
   2   5   8     1363.12     1414.31     25.48 o 
   3   5   8     1008.63     1100.36     28.52 o 
   4   5   8        5.22        6.24      3.37 o 
   5   5   8        0.30       -4.22      4.22 o 
   6   5   8       52.42       64.69     11.89 o 
   7   5   8      387.14      440.08     29.85 o 
   8   5   8      175.39      192.20     10.41 o 
   9   5   8      291.87      304.75     22.30 o 
  10   5   8        8.11        5.38      5.88 o 
  11   5   8      266.05      306.44     32.93 o 
  12   5   8        0.13        3.85     28.03 o 
 -12   6   8       28.05       11.44     11.58 o 
 -11   6   8        1.17       -4.25      6.57 o 
 -10   6   8        0.50       -2.68      8.34 o 
  -9   6   8       13.06        7.62      5.47 o 
  -8   6   8      137.86      131.67      9.90 o 
  -7   6   8      554.84      662.50     18.97 o 
  -6   6   8       42.20       42.38      4.85 o 
  -5   6   8      653.93      658.06     13.42 o 
  -4   6   8     1038.38     1100.99     43.64 o 
  -3   6   8       26.71       20.84      5.07 o 
  -2   6   8      347.11      343.10     12.79 o 
  -1   6   8      552.89      582.63     19.42 o 
   0   6   8      553.24      604.50     19.34 o 
   1   6   8       93.60       79.86      7.14 o 
   2   6   8       66.04       60.06      3.06 o 
   3   6   8        0.03        4.22      2.64 o 
   4   6   8       20.82       16.17      6.80 o 
   5   6   8      382.67      408.01     12.93 o 
   6   6   8       32.30       32.83      5.65 o 
   7   6   8        0.18       -5.03      5.03 o 
   8   6   8      165.98      172.79     16.90 o 
   9   6   8       16.48       14.07      6.86 o 
  10   6   8       10.25       11.71     12.23 o 
  11   6   8       27.15       32.76     10.87 o 
 -12   7   8        4.27      -13.06     13.06 o 
 -11   7   8        0.26        2.57      9.34 o 
 -10   7   8       15.13        9.22      7.45 o 
  -9   7   8      265.30      295.18     25.90 o 
  -8   7   8      173.53      174.15      8.90 o 
  -7   7   8        6.15        0.20      3.86 o 
  -6   7   8       86.45       84.79      5.71 o 
  -5   7   8       35.18       24.70     11.13 o 
  -4   7   8      166.91      160.02     16.60 o 
  -3   7   8       11.48        1.38      6.43 o 
  -2   7   8      441.89      467.60     21.53 o 
  -1   7   8      493.27      500.63     23.40 o 
   0   7   8      756.86      856.56     32.93 o 
   1   7   8      334.34      352.57     25.87 o 
   2   7   8       53.56       49.80      7.78 o 
   3   7   8       26.96       27.38      4.68 o 
   4   7   8        3.54        1.37      3.15 o 
   5   7   8       82.76       87.49      7.90 o 
   6   7   8      344.55      359.36     16.95 o 
   7   7   8       30.02       31.20      7.60 o 
   8   7   8       72.39       89.63     14.78 o 
   9   7   8      201.47      235.90     28.20 o 
  10   7   8       78.71       77.52     29.36 o 
 -10   8   8       16.55        5.02     11.58 o 
  -9   8   8        7.95        8.55     14.09 o 
  -8   8   8       39.21       60.34     15.57 o 
  -7   8   8       21.60       17.55      5.13 o 
  -6   8   8       67.70       82.51     10.90 o 
  -5   8   8        0.61       -3.31      7.56 o 
  -4   8   8        2.51        8.39      7.58 o 
  -3   8   8      149.77      143.22     16.23 o 
  -2   8   8       65.55       64.54     16.74 o 
  -1   8   8      201.64      215.06     13.43 o 
   0   8   8      268.35      288.48     17.07 o 
   1   8   8      121.26      125.96     10.60 o 
   2   8   8      656.59      698.66     46.18 o 
   3   8   8        9.05        1.37      3.50 o 
   4   8   8       81.96       73.74      6.29 o 
   5   8   8       27.61       17.29      4.86 o 
   6   8   8      149.00      168.93     15.95 o 
   7   8   8        5.90       -0.53      6.37 o 
   8   8   8        3.27       16.19     15.17 o 
   9   8   8       19.25       18.00     32.26 o 
  -9   9   8       55.07       19.20     18.69 o 
  -8   9   8        4.23        9.58     10.09 o 
  -7   9   8      165.15      182.70     22.23 o 
  -6   9   8       36.53       44.95     15.67 o 
  -5   9   8       94.32       97.59     16.18 o 
  -4   9   8       24.28       19.76     12.18 o 
  -3   9   8      109.52      117.01     13.58 o 
  -2   9   8       60.13       46.99     27.29 o 
  -1   9   8       96.03      108.63     19.85 o 
   0   9   8        2.14       -8.12      9.44 o 
   1   9   8       94.04       68.85     10.02 o 
   2   9   8        1.31       -1.02     11.25 o 
   3   9   8      148.80      126.89     19.48 o 
   4   9   8      115.14      105.22     17.39 o 
   5   9   8      119.66      106.01     19.39 o 
   6   9   8       11.36       23.38     16.27 o 
   7   9   8       36.47       25.38     18.78 o 
  -7  10   8        6.01       17.76     16.73 o 
  -6  10   8       59.52       88.42     19.29 o 
  -5  10   8       26.07        9.16     14.27 o 
  -4  10   8       44.01       52.02     16.32 o 
  -3  10   8        9.65       24.03     13.29 o 
  -2  10   8       56.78       77.54     15.95 o 
  -1  10   8       12.00       15.99     11.85 o 
   0  10   8       14.70       22.22     13.95 o 
   1  10   8        1.08       -4.65     11.39 o 
   2  10   8       23.48       17.06     13.95 o 
   3  10   8       39.56       59.88     15.48 o 
   4  10   8        8.11        0.51     14.92 o 
   5  10   8        8.02        2.52     10.42 o 
  -3  11   8       13.17       -0.51     15.48 o 
  -2  11   8        0.11        7.25     13.99 o 
  -1  11   8        0.09        6.23     15.11 o 
   0  11   8       42.89       43.33     17.25 o 
   1  11   8       44.59       50.72     18.32 o 
 -15   0   9      161.31      152.47     26.50 o 
 -13   0   9       45.71       25.57     16.36 o 
 -11   0   9       11.11       17.15      9.95 o 
  -9   0   9     5170.17     5920.85    150.23 o 
  -7   0   9       33.58       32.38      6.64 o 
  -5   0   9      762.34      766.24     24.65 o 
  -3   0   9      846.74      856.37     26.48 o 
  -1   0   9     1780.45     1538.09     33.33 o 
   1   0   9       82.20      126.24      6.23 o 
   3   0   9     2695.82     2825.52     73.06 o 
   5   0   9        1.89       -6.74      6.74 o 
   7   0   9       81.32       79.28      9.20 o 
   9   0   9      653.93      644.76     19.67 o 
  11   0   9      220.31      278.57     29.67 o 
  13   0   9       42.55       33.42     19.66 o 
 -15   1   9        1.29      -11.64     19.57 o 
 -14   1   9        0.72       -1.02     10.78 o 
 -13   1   9       12.34        9.73      7.59 o 
 -12   1   9       14.17       11.41      8.12 o 
 -11   1   9       10.02        8.85      7.41 o 
 -10   1   9       17.67        7.78      6.54 o 
  -9   1   9     1732.59     1897.48     40.80 o 
  -8   1   9       21.52       23.71      4.10 o 
  -7   1   9       41.38       37.26      6.05 o 
  -6   1   9      518.88      533.40     14.12 o 
  -5   1   9       13.97       15.65      3.10 o 
  -4   1   9      682.39      685.92     16.08 o 
  -3   1   9     4084.49     4405.72     78.74 o 
  -2   1   9       40.51       47.33      3.50 o 
  -1   1   9     1840.00     2012.60     33.55 o 
   0   1   9      120.96      109.08      7.88 o 
   1   1   9      156.00      148.74      5.25 o 
   2   1   9     1485.55     1558.10     29.35 o 
   3   1   9      169.00      171.48      6.15 o 
   4   1   9        2.43        3.15      2.86 o 
   5   1   9       28.48       25.68      4.42 o 
   6   1   9      344.86      360.55     11.45 o 
   7   1   9     1681.55     1683.91     38.05 o 
   8   1   9      882.48      906.43     21.20 o 
   9   1   9       51.25       33.04      6.66 o 
  10   1   9        0.27       -0.51      9.09 o 
  11   1   9       16.67       14.85     11.25 o 
  12   1   9        0.84        3.64      9.74 o 
  13   1   9       35.90       20.61     14.08 o 
 -14   2   9        6.91        1.52      9.44 o 
 -13   2   9       12.88        1.37     12.23 o 
 -12   2   9       69.40       63.69      7.30 o 
 -11   2   9        2.52       -1.73      4.36 o 
 -10   2   9      128.53      119.21      9.90 o 
  -9   2   9       10.25       10.99      4.64 o 
  -8   2   9      765.82      819.23     19.54 o 
  -7   2   9      751.61      792.80     18.17 o 
  -6   2   9      344.44      332.60     14.64 o 
  -5   2   9       84.18       85.29      5.37 o 
  -4   2   9        0.14        0.37      2.37 o 
  -3   2   9        3.75       10.36      2.49 o 
  -2   2   9     1300.40     1397.21     30.70 o 
  -1   2   9     2268.28     2182.34     45.58 o 
   0   2   9       30.98       32.66      3.25 o 
   1   2   9      611.17      709.04     15.89 o 
   2   2   9     3691.12     3964.50     68.93 o 
   3   2   9     1945.89     2196.58     41.84 o 
   4   2   9      101.44       82.76      6.28 o 
   5   2   9        1.00        6.06      3.75 o 
   6   2   9      148.41      145.88     10.08 o 
   7   2   9     1678.91     1689.95     33.53 o 
   8   2   9       69.98       61.94      5.69 o 
   9   2   9      198.69      189.34      9.98 o 
  10   2   9       37.33       29.50      8.40 o 
  11   2   9      264.07      305.66     27.95 o 
  12   2   9        0.45       16.99      8.89 o 
 -14   3   9      211.97      271.83     23.25 o 
 -13   3   9       31.63       29.41     10.54 o 
 -12   3   9       19.62       17.84      5.87 o 
 -11   3   9       22.43       11.11      5.49 o 
 -10   3   9      352.45      401.87     14.23 o 
  -9   3   9       26.09       23.57      4.38 o 
  -8   3   9        0.20       -3.29      3.29 o 
  -7   3   9      406.31      434.59     13.41 o 
  -6   3   9       61.70       59.95      4.48 o 
  -5   3   9      543.95      591.03     19.82 o 
  -4   3   9      131.02      117.42      4.97 o 
  -3   3   9       69.38       59.16      3.28 o 
  -2   3   9     2008.19     2139.31     43.76 o 
  -1   3   9        0.47       -0.33      2.15 o 
   0   3   9        0.78        2.47      2.08 o 
   1   3   9      119.08       94.80      4.99 o 
   2   3   9       30.24       26.93      3.12 o 
   3   3   9        8.79        7.95      3.69 o 
   4   3   9      418.33      424.20     14.01 o 
   5   3   9        2.84        2.30      3.01 o 
   6   3   9       19.34       16.14      3.98 o 
   7   3   9      120.08      114.97      6.17 o 
   8   3   9        0.23       -5.14      5.14 o 
   9   3   9       80.18       96.43      8.84 o 
  10   3   9        0.71        3.20      4.52 o 
  11   3   9       32.36       44.81     12.22 o 
  12   3   9      120.38      126.64     15.37 o 
 -14   4   9       68.51       72.40     13.64 o 
 -13   4   9        4.36       -0.61      9.49 o 
 -12   4   9       20.55        4.25      6.74 o 
 -11   4   9        0.10        8.32      5.33 o 
 -10   4   9        0.17        7.15      6.97 o 
  -9   4   9      133.93      131.27      6.79 o 
  -8   4   9      181.12      208.96      7.68 o 
  -7   4   9       15.45       12.36      4.17 o 
  -6   4   9      213.79      215.23      6.87 o 
  -5   4   9       29.69       32.35      3.54 o 
  -4   4   9       21.53       21.62      2.30 o 
  -3   4   9        1.89        1.57      1.71 o 
  -2   4   9      201.45      207.51      5.73 o 
  -1   4   9      961.83      925.27     15.94 o 
   0   4   9      377.23      343.50      9.53 o 
   1   4   9     1919.84     2004.25     33.96 o 
   2   4   9      123.18      122.86      5.05 o 
   3   4   9       43.63       42.25      5.73 o 
   4   4   9      364.35      365.69      9.91 o 
   5   4   9      131.45      121.49      7.72 o 
   6   4   9        2.66        7.58      4.05 o 
   7   4   9      199.91      214.33     10.23 o 
   8   4   9        4.99       -1.37      4.35 o 
   9   4   9      101.30       87.40     11.78 o 
  10   4   9       61.60       54.57      7.37 o 
  11   4   9       22.24       18.67      9.91 o 
  12   4   9       13.09        9.99      9.42 o 
 -13   5   9        4.15       -9.53      9.53 o 
 -12   5   9        1.98        6.29      8.62 o 
 -11   5   9       12.74        8.83      7.00 o 
 -10   5   9      266.18      256.80     13.41 o 
  -9   5   9        4.70        7.63      4.20 o 
  -8   5   9       34.73       45.72      6.79 o 
  -7   5   9      183.14      170.68      6.76 o 
  -6   5   9        3.21        5.13      3.02 o 
  -5   5   9      149.75      154.93      5.30 o 
  -4   5   9       68.76       66.49      4.39 o 
  -3   5   9      101.43       88.19      6.51 o 
  -2   5   9       72.98       57.42      6.53 o 
  -1   5   9      521.31      556.34     19.41 o 
   0   5   9      366.65      368.23     17.11 o 
   1   5   9      170.14      165.04      4.87 o 
   2   5   9      795.35      867.01     17.76 o 
   3   5   9       72.75       70.56      4.21 o 
   4   5   9        9.89        9.71      3.44 o 
   5   5   9       12.08       12.83      5.13 o 
   6   5   9      183.41      193.32     10.33 o 
   7   5   9       11.38        3.92      6.40 o 
   8   5   9      204.91      206.79     14.85 o 
   9   5   9       73.90       58.26     10.70 o 
  10   5   9        3.39        9.26     13.16 o 
  11   5   9        8.27        9.62      9.58 o 
 -12   6   9      113.22      152.03     17.36 o 
 -11   6   9       53.42       50.46     10.24 o 
 -10   6   9        0.62        4.64      6.32 o 
  -9   6   9        7.96        3.83      7.41 o 
  -8   6   9       99.33       99.98      7.48 o 
  -7   6   9        6.60        4.03      3.39 o 
  -6   6   9      986.35     1051.73     25.82 o 
  -5   6   9        1.78        1.50      3.49 o 
  -4   6   9      716.78      738.26     23.48 o 
  -3   6   9        3.61        2.49      5.57 o 
  -2   6   9       91.28      104.23     22.90 o 
  -1   6   9      171.47      155.90      9.08 o 
   0   6   9      566.57      561.26     19.70 o 
   1   6   9      115.26      111.55      8.00 o 
   2   6   9      178.98      171.46      8.99 o 
   3   6   9        0.53       -1.11      2.39 o 
   4   6   9       35.22       33.30      4.05 o 
   5   6   9       81.00       81.94      8.08 o 
   6   6   9       27.38       15.58      4.81 o 
   7   6   9      256.06      261.07     16.17 o 
   8   6   9      212.41      236.96     16.88 o 
   9   6   9        0.43       -5.50      7.39 o 
  10   6   9       11.20        6.74     10.25 o 
 -11   7   9        9.12       -0.78      8.33 o 
 -10   7   9       34.36       21.64      8.72 o 
  -9   7   9       14.01       11.22     10.14 o 
  -8   7   9      111.11      109.95      7.21 o 
  -7   7   9      159.52      162.66     11.80 o 
  -6   7   9      186.22      199.95      6.91 o 
  -5   7   9        8.62        5.60      7.58 o 
  -4   7   9      274.27      310.90     17.94 o 
  -3   7   9       29.02       29.59      7.61 o 
  -2   7   9       99.89       84.56      9.08 o 
  -1   7   9        1.60       -2.80      5.16 o 
   0   7   9       44.81       39.13      7.16 o 
   1   7   9      210.40      216.88     27.74 o 
   2   7   9       71.27       86.60     13.83 o 
   3   7   9       72.31       63.30      4.03 o 
   4   7   9        5.59        2.55      3.32 o 
   5   7   9       96.76      100.18      8.08 o 
   6   7   9        4.54       -2.02      5.67 o 
   7   7   9        5.43       -0.94      6.18 o 
   8   7   9      128.23      108.24     20.09 o 
   9   7   9       57.47       33.08     11.59 o 
 -10   8   9        3.28       -4.04     11.57 o 
  -9   8   9       28.21       23.62     17.62 o 
  -8   8   9        0.36      -13.06     13.06 o 
  -7   8   9       31.66       42.21     16.08 o 
  -6   8   9      125.78      142.33     20.13 o 
  -5   8   9      561.99      625.00     62.85 o 
  -4   8   9       20.69       11.64      9.86 o 
  -3   8   9     1364.53     1573.13     58.61 o 
  -2   8   9       16.73       13.69      7.79 o 
  -1   8   9        2.98        0.54      7.10 o 
   0   8   9      226.87      247.93     19.77 o 
   1   8   9      257.57      224.60     22.46 o 
   2   8   9      147.76      115.86     11.04 o 
   3   8   9       28.77       16.51     11.20 o 
   4   8   9        0.72       -4.90      4.90 o 
   5   8   9       53.97       47.06      8.93 o 
   6   8   9        0.59       15.32     13.20 o 
   7   8   9      177.78      184.12     23.90 o 
   8   8   9       28.78       22.67      8.52 o 
  -9   9   9       15.00       35.33     18.69 o 
  -8   9   9        1.41        2.00     11.62 o 
  -7   9   9      212.24      267.07     27.81 o 
  -6   9   9       17.37       37.37     15.67 o 
  -5   9   9        4.07        3.53     14.18 o 
  -4   9   9      107.58      109.12     17.25 o 
  -3   9   9      154.93      159.79     18.97 o 
  -2   9   9        0.84        3.07      8.18 o 
  -1   9   9       50.33       38.91     13.81 o 
   0   9   9      159.75      175.44     21.58 o 
   1   9   9        5.50       13.34     11.81 o 
   2   9   9       75.63       78.02     16.23 o 
   3   9   9        0.10       -3.07      8.69 o 
   4   9   9       24.08       12.78     13.81 o 
   5   9   9      138.41      126.89     21.44 o 
   6   9   9        1.50       44.25     18.31 o 
   7   9   9        6.55        0.88     13.32 o 
  -6  10   9        9.14      -15.25     15.25 o 
  -5  10   9        7.74       27.01     15.29 o 
  -4  10   9      220.08      218.15     27.11 o 
  -3  10   9       21.09       50.21     15.90 o 
  -2  10   9        0.03        6.18     13.90 o 
  -1  10   9       37.23       28.87     15.48 o 
   0  10   9      104.08      109.63     20.18 o 
   1  10   9       23.12      -12.92     12.92 o 
   2  10   9       62.09       96.19     18.64 o 
   3  10   9        4.27       13.95     16.50 o 
   4  10   9       14.27        3.63     17.53 o 
  -1  11   9       18.85        2.09     16.69 o 
 -14   0  10        0.01       10.23     11.76 o 
 -12   0  10      140.67      116.57     19.44 o 
 -10   0  10       34.70       40.33     22.76 o 
  -8   0  10      131.94      133.31     10.41 o 
  -6   0  10     1064.55     1066.56     42.35 o 
  -4   0  10      475.23      601.37     19.61 o 
  -2   0  10     4459.54     5008.30    142.46 o 
   0   0  10      270.46      285.15     10.46 o 
   2   0  10     9319.73    10791.10    256.30 o 
   4   0  10      340.99      314.28     14.61 o 
   6   0  10      388.34      368.98     16.45 o 
   8   0  10      844.01      969.19     36.65 o 
  10   0  10      206.60      228.01     22.79 o 
  12   0  10      182.33      248.68     30.04 o 
 -14   1  10        1.54       19.70     11.73 o 
 -13   1  10       17.07       10.00      8.96 o 
 -12   1  10       18.50        7.43      7.48 o 
 -11   1  10      159.10      150.94      9.98 o 
 -10   1  10      464.49      509.95     16.33 o 
  -9   1  10      221.24      229.37      9.66 o 
  -8   1  10      214.27      233.62      9.46 o 
  -7   1  10      135.25      131.94      6.74 o 
  -6   1  10      128.38      126.23      5.70 o 
  -5   1  10     2816.54     2933.28     54.69 o 
  -4   1  10       11.86       12.93      3.93 o 
  -3   1  10        1.83        7.69      2.35 o 
  -2   1  10     2187.89     2350.46     42.58 o 
  -1   1  10      413.51      365.60     10.10 o 
   0   1  10      326.72      316.15      9.04 o 
   1   1  10      636.15      704.50     15.06 o 
   2   1  10      420.68      466.89     11.30 o 
   3   1  10      382.01      372.14     10.00 o 
   4   1  10       55.72       51.10      5.22 o 
   5   1  10      191.96      191.51      7.46 o 
   6   1  10       11.60       12.19      4.45 o 
   7   1  10     1376.50     1522.27     34.88 o 
   8   1  10      794.28      814.24     25.19 o 
   9   1  10       15.09       26.41     10.10 o 
  10   1  10       76.72       79.11     10.62 o 
  11   1  10       85.61       92.18     30.20 o 
  12   1  10        6.45       14.89     12.86 o 
 -14   2  10       10.37       11.70     10.02 o 
 -13   2  10       76.27       96.91     43.21 o 
 -12   2  10       26.86       21.83      5.74 o 
 -11   2  10       90.28       75.93      8.36 o 
 -10   2  10      492.46      532.54     16.84 o 
  -9   2  10      979.33     1043.54     24.62 o 
  -8   2  10       24.17       27.98      4.95 o 
  -7   2  10        3.20        2.76      4.47 o 
  -6   2  10      114.07      104.43      5.50 o 
  -5   2  10      858.57      899.55     19.41 o 
  -4   2  10      233.00      193.42      6.63 o 
  -3   2  10       42.47       52.09      3.56 o 
  -2   2  10      324.53      335.13      8.45 o 
  -1   2  10      126.56      126.06      4.69 o 
   0   2  10        2.24        1.46      2.54 o 
   1   2  10      237.75      239.75      7.25 o 
   2   2  10      385.01      466.87     11.23 o 
   3   2  10       10.29        5.27      3.19 o 
   4   2  10       21.92       18.87      3.42 o 
   5   2  10        1.93        5.48      4.83 o 
   6   2  10       31.27       25.17      4.86 o 
   7   2  10        9.46        1.41      4.82 o 
   8   2  10       50.46       55.35      5.78 o 
   9   2  10      141.58      134.19     11.22 o 
  10   2  10      179.75      217.94     17.50 o 
  11   2  10        6.72       16.47     13.78 o 
  12   2  10       16.96       20.75     11.13 o 
 -14   3  10       11.72        6.65     12.65 o 
 -13   3  10        0.68       11.51      8.31 o 
 -12   3  10       54.02       68.68     13.11 o 
 -11   3  10       33.60       26.28      6.84 o 
 -10   3  10        0.98        6.51      6.49 o 
  -9   3  10     1341.58     1451.33     35.11 o 
  -8   3  10       65.18       67.90      5.67 o 
  -7   3  10      123.11      140.33      6.72 o 
  -6   3  10      617.07      673.00     15.60 o 
  -5   3  10      276.36      283.28      8.89 o 
  -4   3  10      634.72      672.31     13.91 o 
  -3   3  10       22.92       29.60      2.92 o 
  -2   3  10      159.39      172.42      5.72 o 
  -1   3  10     2642.31     2804.70     49.44 o 
   0   3  10        5.89       14.26      2.81 o 
   1   3  10      133.33      128.05      5.00 o 
   2   3  10     1575.52     1639.79     31.95 o 
   3   3  10      988.21     1040.10     27.37 o 
   4   3  10        0.03        4.90      3.40 o 
   5   3  10      165.63      160.57      7.97 o 
   6   3  10     1376.14     1516.33     33.40 o 
   7   3  10      317.50      297.68     17.27 o 
   8   3  10      401.57      395.03     14.95 o 
   9   3  10      297.76      292.84     15.39 o 
  10   3  10       18.20       21.12      7.59 o 
  11   3  10      340.59      435.71     27.10 o 
  12   3  10       70.58       82.01     22.83 o 
 -14   4  10       20.06       36.72     19.66 o 
 -13   4  10      166.66      192.44     19.18 o 
 -12   4  10       94.75      110.49     12.28 o 
 -11   4  10        1.55        2.21      5.18 o 
 -10   4  10        8.17        8.07      5.11 o 
  -9   4  10      227.62      234.22      8.95 o 
  -8   4  10        5.22       13.97      4.25 o 
  -7   4  10      430.58      455.83     12.02 o 
  -6   4  10       48.62       41.84      3.88 o 
  -5   4  10        2.38        4.36      2.61 o 
  -4   4  10       82.95       81.97      6.44 o 
  -3   4  10      725.49      760.77     16.21 o 
  -2   4  10      102.62      103.75      4.13 o 
  -1   4  10     1152.32     1217.62     24.51 o 
   0   4  10      618.93      637.62     18.54 o 
   1   4  10      368.42      380.36      8.88 o 
   2   4  10      189.88      177.36      6.37 o 
   3   4  10      116.29      125.88      6.44 o 
   4   4  10       48.35       53.99      6.28 o 
   5   4  10      148.96      136.70      6.28 o 
   6   4  10     1353.83     1420.85     34.34 o 
   7   4  10       26.56       21.74      5.54 o 
   8   4  10       30.23       25.63      7.39 o 
   9   4  10       46.44       43.83     10.46 o 
  10   4  10        6.82       -2.66      9.98 o 
  11   4  10       10.68       37.89     16.04 o 
 -13   5  10        3.56        9.50     11.01 o 
 -12   5  10       14.78        8.33     10.21 o 
 -11   5  10        5.59        4.88      6.63 o 
 -10   5  10       19.05       17.14      7.95 o 
  -9   5  10       92.09       70.07      6.56 o 
  -8   5  10      170.51      167.59      8.64 o 
  -7   5  10      197.20      195.02      7.50 o 
  -6   5  10      247.98      245.01      7.98 o 
  -5   5  10      164.32      178.22      8.50 o 
  -4   5  10       16.86       13.07      2.28 o 
  -3   5  10      162.62      171.89      5.14 o 
  -2   5  10       13.29        9.21      4.64 o 
  -1   5  10      176.89      166.74     14.63 o 
   0   5  10      420.75      418.35     13.09 o 
   1   5  10      208.91      210.14      5.84 o 
   2   5  10      115.66       90.24      4.09 o 
   3   5  10        2.02        2.13      3.47 o 
   4   5  10       27.47       28.95      3.84 o 
   5   5  10      582.14      613.65     16.60 o 
   6   5  10       15.84        8.86      4.80 o 
   7   5  10      267.10      326.35     14.23 o 
   8   5  10       72.60       66.67      9.13 o 
   9   5  10        9.14        1.69      7.03 o 
  10   5  10       77.64      106.26     22.32 o 
  11   5  10       66.98       68.60     14.59 o 
 -12   6  10       50.73       63.67     12.39 o 
 -11   6  10       15.63       15.00     11.57 o 
 -10   6  10        1.66       -1.65      6.39 o 
  -9   6  10        1.71        8.25      4.85 o 
  -8   6  10      296.36      336.18     11.78 o 
  -7   6  10      803.47      886.84     27.15 o 
  -6   6  10       35.55       36.32      4.61 o 
  -5   6  10       86.80       73.52      3.57 o 
  -4   6  10      335.26      331.33     17.77 o 
  -3   6  10      271.44      267.76     12.64 o 
  -2   6  10     1499.87     1621.62     41.39 o 
  -1   6  10       56.84       43.41      6.08 o 
   0   6  10       53.22       55.86      8.86 o 
   1   6  10      195.03      213.47     16.44 o 
   2   6  10       27.83       23.89      4.67 o 
   3   6  10      278.37      260.52     15.50 o 
   4   6  10        8.92        9.24      3.65 o 
   5   6  10        0.02       -0.31      4.28 o 
   6   6  10      281.84      272.76     14.50 o 
   7   6  10      108.87      107.17     20.02 o 
   8   6  10       19.69        7.95      8.65 o 
   9   6  10        9.28        7.73      9.65 o 
  10   6  10        2.31       -2.55     30.28 o 
 -11   7  10        2.25      -16.08     17.62 o 
 -10   7  10        4.79      -10.53     10.53 o 
  -9   7  10       21.50       18.59      8.57 o 
  -8   7  10       19.54        8.41     12.54 o 
  -7   7  10      171.43      179.08     10.16 o 
  -6   7  10      221.50      214.32      8.89 o 
  -5   7  10        0.11       14.47      6.91 o 
  -4   7  10      117.32      102.66     11.81 o 
  -3   7  10      851.82      915.39     30.34 o 
  -2   7  10       37.04       24.82      7.31 o 
  -1   7  10      105.40      129.99      9.74 o 
   0   7  10      392.65      416.07     26.52 o 
   1   7  10       14.83       17.40      8.18 o 
   2   7  10       84.00      102.49     11.15 o 
   3   7  10      105.70      102.60      4.89 o 
   4   7  10      117.95      130.27      9.57 o 
   5   7  10       19.01       18.40      5.44 o 
   6   7  10      325.98      379.01     30.87 o 
   7   7  10        0.91       -0.22      6.87 o 
   8   7  10        2.91       11.41      7.96 o 
   9   7  10       36.47       37.11      7.83 o 
 -10   8  10       23.18       25.66     14.60 o 
  -9   8  10       14.03       -5.02     15.11 o 
  -8   8  10       59.62       76.89     20.13 o 
  -7   8  10      134.73      122.71     19.11 o 
  -6   8  10       20.79       39.75     14.09 o 
  -5   8  10      205.78      208.61     17.36 o 
  -4   8  10        0.03       -5.71      8.20 o 
  -3   8  10       64.08       56.46     11.16 o 
  -2   8  10       83.67       62.20     10.15 o 
  -1   8  10       19.00       16.12      8.41 o 
   0   8  10        5.13        2.15      6.90 o 
   1   8  10       94.83       88.20     14.46 o 
   2   8  10       27.18       25.01     15.53 o 
   3   8  10       24.40       30.76      8.01 o 
   4   8  10        4.04        0.54      3.56 o 
   5   8  10        0.91       -5.03      5.03 o 
   6   8  10        2.79        9.45      6.12 o 
   7   8  10      134.32      162.86     16.34 o 
   8   8  10        8.49       14.18     19.29 o 
  -8   9  10        5.05        5.53     12.13 o 
  -7   9  10       21.11        9.06     15.67 o 
  -6   9  10       16.45       27.29     12.13 o 
  -5   9  10        6.05        7.11     14.69 o 
  -4   9  10      274.90      288.27     29.53 o 
  -3   9  10        0.85        8.13      9.16 o 
  -2   9  10       81.34      111.34     13.47 o 
  -1   9  10        8.77       -3.07     11.81 o 
   0   9  10        9.76       -3.07     10.78 o 
   1   9  10       21.67        4.09     12.83 o 
   2   9  10      122.45      136.84     21.53 o 
   3   9  10        9.07       18.92     14.83 o 
   4   9  10        5.24       31.66     16.32 o 
   5   9  10       60.59       58.07     19.39 o 
   6   9  10        9.05       -6.09     11.20 o 
  -6  10  10       47.34       38.68     17.81 o 
  -5  10  10       38.15       24.96     13.25 o 
  -4  10  10        0.02       -9.20     14.32 o 
  -3  10  10       17.22       -6.69     15.39 o 
  -2  10  10      126.74      127.72     20.64 o 
  -1  10  10       18.39       15.48     13.95 o 
   0  10  10       42.14       43.98     16.55 o 
   1  10  10       94.01       84.90     18.13 o 
   2  10  10       60.32       50.16     17.57 o 
   3  10  10       63.75       71.22     21.15 o 
   4  10  10       18.50        3.63     16.46 o 
 -13   0  11      137.70      164.65     24.55 o 
 -11   0  11      619.82      666.18     60.14 o 
  -9   0  11      595.03      620.82     24.18 o 
  -7   0  11       28.22       31.62      6.98 o 
  -5   0  11     6326.02     7025.65    175.72 o 
  -3   0  11      154.52      144.52      8.13 o 
  -1   0  11     1289.70     1420.40     45.24 o 
   1   0  11      166.52      184.01     17.79 o 
   3   0  11     3145.40     3374.31     88.71 o 
   5   0  11        0.13        1.47      5.07 o 
   7   0  11      687.86      642.90     26.88 o 
   9   0  11      386.85      394.24     34.71 o 
  11   0  11       53.76       58.67     19.25 o 
 -14   1  11        4.32      -12.62     12.62 o 
 -13   1  11        0.10      -10.18     10.18 o 
 -12   1  11       53.97       68.89     10.68 o 
 -11   1  11       29.24       15.97      6.96 o 
 -10   1  11      148.02      145.39      8.57 o 
  -9   1  11      144.00      156.75      8.01 o 
  -8   1  11      333.95      359.27     12.20 o 
  -7   1  11      377.14      396.10     11.79 o 
  -6   1  11       11.42        4.82      4.83 o 
  -5   1  11      695.67      730.09     17.72 o 
  -4   1  11      237.32      289.07      8.80 o 
  -3   1  11       33.65       39.10      4.04 o 
  -2   1  11      575.66      641.58     15.89 o 
  -1   1  11      390.58      406.72     15.50 o 
   0   1  11        0.13        1.82      2.22 o 
   1   1  11      302.81      294.65      9.35 o 
   2   1  11      153.20      159.66     11.14 o 
   3   1  11      152.95      154.20      6.38 o 
   4   1  11      163.85      158.81     11.82 o 
   5   1  11       16.40       15.06      4.33 o 
   6   1  11      396.20      353.30     12.57 o 
   7   1  11       10.24        5.44      4.38 o 
   8   1  11      100.85      100.05     11.91 o 
   9   1  11      122.88       91.92      9.86 o 
  10   1  11       71.40       62.15      9.86 o 
  11   1  11       96.33      109.44     13.54 o 
  12   1  11       38.08       32.47     10.81 o 
 -14   2  11      142.18      164.06     19.83 o 
 -13   2  11       34.93       37.94     19.01 o 
 -12   2  11        3.42        3.01      5.94 o 
 -11   2  11      190.63      199.32     12.80 o 
 -10   2  11        5.11        1.39      4.69 o 
  -9   2  11     1287.50     1382.91     33.90 o 
  -8   2  11      607.94      668.07     16.85 o 
  -7   2  11       34.15       45.33      5.07 o 
  -6   2  11      117.13      102.79      5.82 o 
  -5   2  11      411.24      417.50     12.52 o 
  -4   2  11      286.48      270.12      8.12 o 
  -3   2  11       65.42       74.73      4.19 o 
  -2   2  11      163.51      144.39      5.39 o 
  -1   2  11      137.03      158.25      6.52 o 
   0   2  11       32.09       32.96      3.21 o 
   1   2  11      713.17      757.48     16.94 o 
   2   2  11      378.34      378.32     14.93 o 
   3   2  11     1512.04     1554.44     31.77 o 
   4   2  11       60.05       65.73      6.00 o 
   5   2  11        4.73        4.21      4.64 o 
   6   2  11     1607.70     1769.65     39.68 o 
   7   2  11      138.29      163.22      8.44 o 
   8   2  11       73.06       68.59      6.83 o 
   9   2  11        8.46       -7.01      7.01 o 
  10   2  11       12.38        6.87      8.34 o 
  11   2  11       27.77       27.96     12.38 o 
  12   2  11       73.24      105.85     16.19 o 
 -14   3  11        3.00       -0.07     10.25 o 
 -13   3  11        7.16        5.78     10.30 o 
 -12   3  11       30.78       12.11      9.34 o 
 -11   3  11       27.13       25.61     11.20 o 
 -10   3  11      581.76      639.48     19.05 o 
  -9   3  11      448.10      469.80     15.47 o 
  -8   3  11     2529.70     2781.66     65.10 o 
  -7   3  11       56.75       51.69      6.54 o 
  -6   3  11      323.04      293.97      9.19 o 
  -5   3  11      489.76      472.04     15.32 o 
  -4   3  11      316.19      363.64     11.99 o 
  -3   3  11      161.43      170.74      6.52 o 
  -2   3  11     1419.46     1597.11     29.87 o 
  -1   3  11       21.70       34.82      4.05 o 
   0   3  11       80.39      108.36      4.91 o 
   1   3  11     1307.71     1387.42     27.69 o 
   2   3  11     1098.52     1156.59     24.15 o 
   3   3  11      486.70      494.69     13.19 o 
   4   3  11       41.58       40.02      4.64 o 
   5   3  11       24.43       18.93      3.95 o 
   6   3  11       17.39        7.97      3.97 o 
   7   3  11     1296.26     1354.36     29.44 o 
   8   3  11      401.75      383.75     13.82 o 
   9   3  11        4.30       -6.93      6.93 o 
  10   3  11       42.69       39.05     11.72 o 
  11   3  11       30.21       23.62     18.08 o 
 -13   4  11       14.18       20.73     14.81 o 
 -12   4  11        1.36       -1.18      9.73 o 
 -11   4  11       33.73       31.56      7.13 o 
 -10   4  11       15.75       12.04      4.97 o 
  -9   4  11       10.77        1.65      4.16 o 
  -8   4  11        0.52       -1.52      3.93 o 
  -7   4  11     1167.43     1267.24     29.93 o 
  -6   4  11      166.57      165.82      7.17 o 
  -5   4  11      316.24      316.50      8.79 o 
  -4   4  11       40.32       42.26      3.44 o 
  -3   4  11      296.94      317.81     12.66 o 
  -2   4  11        2.39        1.99      1.96 o 
  -1   4  11       65.86       66.80      3.32 o 
   0   4  11      722.21      710.65     15.96 o 
   1   4  11       17.97       20.16      4.95 o 
   2   4  11        0.81        1.04      2.39 o 
   3   4  11      151.51      161.49      6.01 o 
   4   4  11       64.68       69.93      4.77 o 
   5   4  11       13.18        6.54      3.46 o 
   6   4  11        6.12        0.12      4.07 o 
   7   4  11      119.15      126.13      8.77 o 
   8   4  11       22.31       36.19      8.45 o 
   9   4  11       61.51       66.02     13.67 o 
  10   4  11       14.95       12.88     13.64 o 
  11   4  11        9.10       11.65     10.50 o 
 -13   5  11        5.32       -1.84     11.91 o 
 -12   5  11        1.36      -10.57     10.57 o 
 -11   5  11        0.58       -7.25      7.25 o 
 -10   5  11      192.39      197.20     10.18 o 
  -9   5  11       19.48       16.04      5.72 o 
  -8   5  11      108.24      108.20      6.71 o 
  -7   5  11      294.77      310.36     10.08 o 
  -6   5  11        4.90        6.15      3.49 o 
  -5   5  11      328.54      339.73     14.22 o 
  -4   5  11        8.79        8.40      2.81 o 
  -3   5  11     1012.57     1006.49     19.01 o 
  -2   5  11       28.09       28.63      6.05 o 
  -1   5  11        1.26       -1.54      4.44 o 
   0   5  11      301.07      299.52     11.85 o 
   1   5  11      333.13      338.67     16.49 o 
   2   5  11       17.47       24.33      4.21 o 
   3   5  11        3.13        4.43      4.65 o 
   4   5  11       44.45       38.45      4.17 o 
   5   5  11       13.67        9.05      4.78 o 
   6   5  11       61.08       60.02      5.85 o 
   7   5  11       92.32       79.34     12.65 o 
   8   5  11       21.01       14.24     13.67 o 
   9   5  11       10.91       27.33     18.22 o 
  10   5  11      109.61      100.32     14.53 o 
 -12   6  11       16.87       20.77     12.48 o 
 -11   6  11        2.59       -4.73     12.13 o 
 -10   6  11        2.82        5.83      7.32 o 
  -9   6  11        9.25        8.45      5.29 o 
  -8   6  11      173.97      173.18      8.91 o 
  -7   6  11        0.89       -3.27      3.72 o 
  -6   6  11       83.80       84.30      5.91 o 
  -5   6  11        0.26        3.53      3.31 o 
  -4   6  11      826.72      901.59     29.07 o 
  -3   6  11      194.29      227.56     13.01 o 
  -2   6  11      991.62     1032.43     32.34 o 
  -1   6  11       33.53       29.85      6.11 o 
   0   6  11      124.17      124.50      8.79 o 
   1   6  11      453.39      418.71     19.31 o 
   2   6  11        0.93        0.04      4.13 o 
   3   6  11      400.63      413.93     14.16 o 
   4   6  11      135.54      115.25      8.66 o 
   5   6  11       90.76       91.23     10.49 o 
   6   6  11      152.97      158.32      9.94 o 
   7   6  11       11.63       15.33      6.78 o 
   8   6  11       25.15       28.41      8.73 o 
   9   6  11       13.61        1.78      7.48 o 
  10   6  11        0.87      -15.64     15.64 o 
 -11   7  11       20.21       34.21     17.62 o 
 -10   7  11       49.01       47.74     19.11 o 
  -9   7  11       40.94       44.08      7.85 o 
  -8   7  11        9.25        7.53      6.61 o 
  -7   7  11       18.16       18.10      7.63 o 
  -6   7  11        0.77        5.14     14.18 o 
  -5   7  11       65.36       69.14     10.97 o 
  -4   7  11       71.04       45.46      7.33 o 
  -3   7  11        3.60        9.95      5.67 o 
  -2   7  11      257.41      281.26     14.75 o 
  -1   7  11      110.86      108.44      9.48 o 
   0   7  11       43.28       37.58      6.17 o 
   1   7  11       38.70       23.58      6.39 o 
   2   7  11        0.08       -2.28      7.07 o 
   3   7  11      179.33      174.65      8.51 o 
   4   7  11       25.80       28.72      4.18 o 
   5   7  11       13.40       17.30      5.36 o 
   6   7  11      178.62      216.73     14.68 o 
   7   7  11       14.75       14.64      8.08 o 
   8   7  11       74.96       91.69     12.34 o 
   9   7  11       62.18       66.74     24.80 o 
 -10   8  11       26.16        8.55     18.64 o 
  -9   8  11        2.58       -8.55     12.55 o 
  -8   8  11       72.40       28.68     18.09 o 
  -7   8  11        2.69        0.51     11.06 o 
  -6   8  11       52.54       67.55     16.64 o 
  -5   8  11       92.31       62.67     16.69 o 
  -4   8  11        3.60        4.28     18.90 o 
  -3   8  11        0.12      -11.20     11.20 o 
  -2   8  11        6.36       -3.99      8.64 o 
  -1   8  11       39.10       24.81     11.97 o 
   0   8  11       80.79       85.56     11.47 o 
   1   8  11      259.92      272.50     29.07 o 
   2   8  11       58.02       53.88     12.69 o 
   3   8  11       97.22       84.25     16.74 o 
   4   8  11      219.21      246.65     19.90 o 
   5   8  11       64.98       70.12      8.07 o 
   6   8  11        0.85        0.00     10.64 o 
   7   8  11        3.03      -18.22     18.22 o 
  -8   9  11       18.59       46.95     21.71 o 
  -7   9  11       15.10       13.16     13.16 o 
  -6   9  11       32.13        4.04     15.71 o 
  -5   9  11       26.30       36.54     15.71 o 
  -4   9  11       58.41       63.64     17.29 o 
  -3   9  11       11.12       18.87     14.32 o 
  -2   9  11        8.86       14.83     15.34 o 
  -1   9  11        0.76       13.85     12.83 o 
   0   9  11       64.19       43.65     15.90 o 
   1   9  11        0.79       13.34     10.78 o 
   2   9  11       78.08       62.48     17.95 o 
   3   9  11       27.90        6.14     16.87 o 
   4   9  11        6.88       30.63     16.32 o 
   5   9  11       12.33       10.69     17.85 o 
   6   9  11       14.23      -16.27     18.83 o 
  -5  10  11        0.99        5.11     17.34 o 
  -4  10  11       11.47       13.29     17.43 o 
  -3  10  11       11.60       24.17     12.32 o 
  -2  10  11        7.82        6.69     14.46 o 
  -1  10  11       15.32       46.53     17.06 o 
   1  10  11        3.78      -16.55     16.55 o 
   2  10  11       38.70       26.87     18.08 o 
   3  10  11       46.68       24.78     18.60 o 
 -14   0  12       22.71        3.58     11.76 o 
 -12   0  12       56.33       51.51     15.30 o 
 -10   0  12      582.89      570.11     26.71 o 
  -8   0  12     1234.27     1329.14     42.19 o 
  -6   0  12      118.39      130.74      9.47 o 
  -4   0  12      682.04      773.26     26.07 o 
  -2   0  12        5.61        1.24      4.22 o 
   0   0  12      259.01      232.65      9.71 o 
   2   0  12      596.74      577.12     19.81 o 
   4   0  12      183.48      178.28     29.11 o 
   6   0  12      662.29      787.63     29.79 o 
   8   0  12      299.68      266.07     17.50 o 
  10   0  12        9.88        6.93     14.78 o 
  12   0  12       25.88       17.20     20.13 o 
 -14   1  12        1.48        5.27     12.48 o 
 -13   1  12       42.15       43.40     12.22 o 
 -12   1  12       29.57       25.13      8.70 o 
 -11   1  12      200.93      208.52     12.74 o 
 -10   1  12        0.32        1.19      4.33 o 
  -9   1  12      571.77      594.17     17.62 o 
  -8   1  12       25.74       24.64      6.11 o 
  -7   1  12      616.99      647.50     20.22 o 
  -6   1  12      157.34      149.17      6.82 o 
  -5   1  12      322.77      296.12      9.45 o 
  -4   1  12      635.74      741.40     16.70 o 
  -3   1  12       67.67       69.16      4.45 o 
  -2   1  12      813.85      909.64     19.37 o 
  -1   1  12      483.59      438.10     13.87 o 
   0   1  12      130.06      134.98      6.95 o 
   1   1  12       68.32       58.82      4.12 o 
   2   1  12      804.57      809.89     18.64 o 
   3   1  12     2157.34     2189.00     43.89 o 
   4   1  12       84.40       93.07      5.94 o 
   5   1  12       77.46       74.33      5.65 o 
   6   1  12       92.52       69.93      7.15 o 
   7   1  12      665.05      716.86     26.32 o 
   8   1  12       23.11        9.12      5.88 o 
   9   1  12       34.07       30.09      6.52 o 
  10   1  12        0.39        7.24      8.66 o 
  11   1  12       84.32       89.23     31.78 o 
  12   1  12      297.48      425.09     30.70 o 
 -14   2  12       16.11       10.19     10.80 o 
 -13   2  12        7.14        6.39     14.88 o 
 -12   2  12       36.10       32.80     18.08 o 
 -11   2  12       28.14       16.86      8.81 o 
 -10   2  12       89.38      102.64      8.92 o 
  -9   2  12       87.96       74.42      6.78 o 
  -8   2  12     1103.67     1117.13     26.52 o 
  -7   2  12        2.64        1.86      3.83 o 
  -6   2  12      119.26      134.30      6.41 o 
  -5   2  12      125.52      153.18      8.50 o 
  -4   2  12       54.80       48.84      3.90 o 
  -3   2  12      292.24      352.23     10.48 o 
  -2   2  12      141.69      164.63      6.01 o 
  -1   2  12      144.12      153.25      7.98 o 
   0   2  12      238.23      229.66      7.17 o 
   1   2  12      837.68      955.47     20.23 o 
   2   2  12      344.31      385.19     11.95 o 
   3   2  12        0.42        1.89      3.88 o 
   4   2  12        9.28        5.93      3.95 o 
   5   2  12        6.98        3.70      3.88 o 
   6   2  12      109.14      113.82     12.14 o 
   7   2  12      635.55      667.41     19.61 o 
   8   2  12      136.36      123.16     25.54 o 
   9   2  12       27.63       25.45      6.11 o 
  10   2  12       10.45        8.03     10.66 o 
  11   2  12       45.65       44.07     15.29 o 
 -14   3  12        0.19       11.39     17.62 o 
 -13   3  12      123.00      120.51     16.13 o 
 -12   3  12        0.03       17.87     15.87 o 
 -11   3  12       80.94       74.08      8.04 o 
 -10   3  12      357.63      404.42     17.85 o 
  -9   3  12        5.17        6.18      4.79 o 
  -8   3  12       78.52       82.53      6.90 o 
  -7   3  12      621.22      672.83     17.66 o 
  -6   3  12       11.23       15.14      3.77 o 
  -5   3  12      287.60      305.04      9.02 o 
  -4   3  12       38.99       45.98      3.57 o 
  -3   3  12        6.90       12.73      2.74 o 
  -2   3  12       40.95       33.38      3.17 o 
  -1   3  12       78.89       75.11      5.02 o 
   0   3  12      153.96      135.60      9.10 o 
   1   3  12        4.54       -2.10      2.68 o 
   2   3  12       43.71       51.04      4.21 o 
   3   3  12      749.62      805.76     19.61 o 
   4   3  12       53.38       54.52      5.20 o 
   5   3  12       68.13       61.14      5.47 o 
   6   3  12       70.79       63.94      5.43 o 
   7   3  12      191.10      186.03      8.58 o 
   8   3  12       15.64        8.93      5.92 o 
   9   3  12       85.92       63.08     12.19 o 
  10   3  12        0.36        3.53     16.55 o 
  11   3  12      198.68      214.47     21.04 o 
 -13   4  12        1.67       11.53     12.31 o 
 -12   4  12       40.41       66.25     12.86 o 
 -11   4  12       25.28       16.13      9.51 o 
 -10   4  12        8.55        4.38      5.48 o 
  -9   4  12       18.40       13.64      5.12 o 
  -8   4  12      323.65      334.83     11.62 o 
  -7   4  12      116.12      128.04      6.73 o 
  -6   4  12        0.65        6.74      3.34 o 
  -5   4  12        0.50       -1.96      2.61 o 
  -4   4  12      517.99      533.71     15.72 o 
  -3   4  12      656.65      680.25     15.86 o 
  -2   4  12       98.56       93.23      5.34 o 
  -1   4  12      374.07      362.08      9.41 o 
   0   4  12       80.76       82.08      4.33 o 
   1   4  12      130.86      125.31      5.42 o 
   2   4  12      121.89      128.51     11.13 o 
   3   4  12       76.80       70.86      6.47 o 
   4   4  12        2.50        0.53      3.10 o 
   5   4  12       20.01       15.94      4.19 o 
   6   4  12       20.10       15.61      6.03 o 
   7   4  12       31.69       23.38      5.69 o 
   8   4  12       99.88       78.86      8.71 o 
   9   4  12        3.12        8.55     11.83 o 
  10   4  12        0.05       10.05     15.99 o 
  11   4  12        3.81        7.80     13.16 o 
 -13   5  12       11.10      -15.53     15.53 o 
 -12   5  12        4.14       -8.88      8.88 o 
 -11   5  12       50.25       51.60     11.12 o 
 -10   5  12      138.68      115.17     10.03 o 
  -9   5  12      134.03      135.49      8.41 o 
  -8   5  12      823.02      887.12     24.55 o 
  -7   5  12        9.77        4.35      4.47 o 
  -6   5  12       20.95       18.44      6.39 o 
  -5   5  12        7.19        2.25      2.69 o 
  -4   5  12       99.67       97.65      4.63 o 
  -3   5  12      706.31      705.27     14.72 o 
  -2   5  12      625.59      619.58     12.73 o 
  -1   5  12       25.10       22.22      3.32 o 
   0   5  12      905.12      937.30     20.66 o 
   1   5  12       74.84       68.43      6.74 o 
   2   5  12      230.23      207.21      7.20 o 
   3   5  12       28.94       29.52      3.51 o 
   4   5  12       21.24       19.88      3.90 o 
   5   5  12       12.42        5.69      4.11 o 
   6   5  12       77.74       63.34      8.99 o 
   7   5  12       38.60       41.91      8.93 o 
   8   5  12       34.92       16.34      6.88 o 
   9   5  12       79.48       70.57     13.25 o 
  10   5  12        5.42        3.98     10.55 o 
 -12   6  12        4.13       -1.02     19.11 o 
 -11   6  12        4.74        2.24     13.41 o 
 -10   6  12      227.84      269.96     18.86 o 
  -9   6  12       39.29       49.80      7.26 o 
  -8   6  12       41.25       57.70      6.09 o 
  -7   6  12       24.94       20.49      4.10 o 
  -6   6  12      243.93      230.08      7.92 o 
  -5   6  12       45.00       36.11      2.91 o 
  -4   6  12      113.80       96.45     12.36 o 
  -3   6  12        9.16        1.62      6.67 o 
  -2   6  12        2.36        1.91      4.65 o 
  -1   6  12      115.56      101.87     14.00 o 
   0   6  12      133.41      139.82     11.39 o 
   1   6  12      265.63      242.05      6.25 o 
   2   6  12      479.03      503.94     15.51 o 
   3   6  12      464.17      481.49     13.48 o 
   4   6  12       81.77       79.13      8.07 o 
   5   6  12        7.51       11.46      4.70 o 
   6   6  12        0.39       -4.51      5.49 o 
   7   6  12       50.56       62.15     11.88 o 
   8   6  12        7.90       -8.34      8.34 o 
   9   6  12        2.75        2.41     20.43 o 
 -11   7  12        0.04       16.59     14.08 o 
 -10   7  12       14.35        5.53     11.06 o 
  -9   7  12       39.88       42.21     16.60 o 
  -8   7  12        0.31       -3.02     10.04 o 
  -7   7  12      192.36      174.50     21.21 o 
  -6   7  12       12.46       15.62     13.11 o 
  -5   7  12       15.11       -0.53      8.32 o 
  -4   7  12        1.62       -7.87      7.87 o 
  -3   7  12      301.87      320.82     18.75 o 
  -2   7  12      136.42      145.13     13.68 o 
  -1   7  12       61.15       56.97     13.62 o 
   0   7  12      101.43       79.07     20.43 o 
   1   7  12      951.90      954.14     37.44 o 
   2   7  12        7.84       10.79      6.72 o 
   3   7  12      757.72      814.61     30.77 o 
   4   7  12      232.44      227.88     10.15 o 
   5   7  12        1.07       10.27      6.65 o 
   6   7  12       41.96       44.40      8.24 o 
   7   7  12        3.25        5.08      7.06 o 
   8   7  12        1.22       -1.19     12.55 o 
  -9   8  12       31.37       29.71     18.64 o 
  -8   8  12        6.90       13.11     16.13 o 
  -7   8  12        0.25       -0.51     15.11 o 
  -6   8  12      213.82      244.98     28.32 o 
  -5   8  12        0.15        3.53      9.62 o 
  -4   8  12        0.23        5.07      8.65 o 
  -3   8  12      366.12      321.08     29.12 o 
  -2   8  12        7.02       -6.98     34.63 o 
  -1   8  12        6.19        6.14     12.23 o 
   0   8  12        0.70       -3.05      7.56 o 
   1   8  12       60.97       51.42     14.78 o 
   2   8  12      256.89      241.43     23.95 o 
   3   8  12      210.50      195.83     25.90 o 
   5   8  12       83.22       65.32     18.22 o 
   6   8  12        2.93        0.00     11.67 o 
   7   8  12        0.15        8.60     18.73 o 
  -8   9  12       21.22       58.11     21.71 o 
  -7   9  12        6.28        2.51     16.69 o 
  -6   9  12        6.14       14.18     13.67 o 
  -5   9  12       22.67        2.05     14.22 o 
  -4   9  12        1.70        4.60     15.29 o 
  -3   9  12        5.68       18.41     14.83 o 
  -2   9  12       27.45       28.22     15.90 o 
  -1   9  12       59.48       43.14     12.83 o 
   0   9  12       29.49       50.35     16.46 o 
   1   9  12      137.90      162.69     24.13 o 
   2   9  12        8.38       13.81     16.41 o 
   3   9  12        1.01       -1.53     16.87 o 
   4   9  12       32.08       28.59     17.85 o 
   5   9  12       81.37      133.99     25.48 o 
  -5  10  12       21.69       12.27     14.32 o 
  -4  10  12       25.27       12.32     17.43 o 
  -3  10  12        9.53       -0.51     12.37 o 
  -2  10  12       10.32      -10.83     15.99 o 
  -1  10  12        7.59      -15.53     15.53 o 
   0  10  12       77.45       62.67     20.22 o 
   1  10  12        0.95      -11.90     11.90 o 
   2  10  12        6.27       -7.76     12.41 o 
 -13   0  13      143.07      148.05     23.99 o 
 -11   0  13       50.92       42.17     16.27 o 
  -9   0  13       14.55        4.48      6.78 o 
  -7   0  13     1476.75     1678.06     51.51 o 
  -5   0  13       69.54       88.38      8.00 o 
  -3   0  13      237.67      268.52     12.05 o 
  -1   0  13     1461.83     1426.32     37.78 o 
   1   0  13     2494.64     2788.62     74.35 o 
   3   0  13       39.79       47.21     10.20 o 
   5   0  13       16.69       12.43      7.53 o 
   7   0  13     3581.11     4085.27    123.06 o 
   9   0  13       10.55       11.85     10.37 o 
  11   0  13      128.27      136.74     26.08 o 
 -14   1  13        9.34       25.17     12.98 o 
 -13   1  13       46.07       31.07      9.45 o 
 -12   1  13       10.82        2.32      8.18 o 
 -11   1  13       74.63       58.70     18.53 o 
 -10   1  13        3.04        2.50      5.31 o 
  -9   1  13     2865.73     3280.57     67.68 o 
  -8   1  13      393.80      428.70     13.22 o 
  -7   1  13      333.08      309.57     14.23 o 
  -6   1  13       17.34       19.69      3.64 o 
  -5   1  13       44.88       44.94      4.24 o 
  -4   1  13       81.53       85.99      6.83 o 
  -3   1  13     1943.44     2241.00     59.52 o 
  -2   1  13        0.85        8.18      3.05 o 
  -1   1  13        3.65        5.16      2.69 o 
   0   1  13       20.37       33.02      3.87 o 
   1   1  13        0.89        2.52      3.31 o 
   2   1  13       24.77       23.70      3.58 o 
   3   1  13        2.05       -1.85      2.97 o 
   4   1  13       34.16       30.76      3.96 o 
   5   1  13      279.03      234.24      9.75 o 
   6   1  13      421.07      396.12     25.26 o 
   7   1  13      812.04      799.62     23.61 o 
   8   1  13       11.73       12.14      7.34 o 
   9   1  13        2.61       -1.50      6.64 o 
  10   1  13        5.98        6.66     17.46 o 
  11   1  13        7.04       16.03     10.17 o 
 -14   2  13        0.09        0.09     12.47 o 
 -13   2  13       40.28       32.62      9.09 o 
 -12   2  13        0.46        7.18      8.20 o 
 -11   2  13       20.37       16.67      6.91 o 
 -10   2  13      172.09      173.54     20.51 o 
  -9   2  13      723.88      818.65     22.77 o 
  -8   2  13       47.46       46.82      8.12 o 
  -7   2  13        0.02        0.47      3.42 o 
  -6   2  13        7.24        5.07      3.19 o 
  -5   2  13       77.81      101.20      5.70 o 
  -4   2  13      435.43      480.21     13.00 o 
  -3   2  13     1011.86     1129.31     22.98 o 
  -2   2  13      255.57      295.29      9.07 o 
  -1   2  13      600.54      624.12     14.17 o 
   0   2  13       23.17       25.94      3.70 o 
   1   2  13        0.65        1.77      2.58 o 
   2   2  13       13.62        8.29      3.30 o 
   3   2  13      132.73      115.15      6.13 o 
   4   2  13       22.19       20.65      4.88 o 
   5   2  13      290.58      282.36     14.28 o 
   6   2  13      110.04       83.97     10.77 o 
   7   2  13        1.56        5.98      5.38 o 
   8   2  13       80.75       59.47      7.31 o 
   9   2  13       10.07       -8.77      9.40 o 
  10   2  13       43.91       37.66     11.01 o 
  11   2  13        0.66        8.19     10.29 o 
 -13   3  13        0.84       -2.87     10.05 o 
 -12   3  13       43.64       32.08     10.10 o 
 -11   3  13        4.45        3.57      7.23 o 
 -10   3  13       12.24       16.95      7.12 o 
  -9   3  13        2.36       13.02      5.26 o 
  -8   3  13       14.80       21.25      5.07 o 
  -7   3  13      180.05      155.15      7.61 o 
  -6   3  13        6.41       10.48      4.35 o 
  -5   3  13        0.99        4.17      3.61 o 
  -4   3  13      922.43     1011.96     22.44 o 
  -3   3  13     1027.13     1106.68     23.30 o 
  -2   3  13     1154.22     1149.58     23.92 o 
  -1   3  13      304.96      293.87      9.04 o 
   0   3  13        2.67        3.99      2.89 o 
   1   3  13     1212.03     1255.55     27.01 o 
   2   3  13        8.33        0.10      3.37 o 
   3   3  13       26.20       30.35      5.25 o 
   4   3  13      211.46      194.75     10.03 o 
   5   3  13       16.41        6.59      4.07 o 
   6   3  13      103.04      100.33      6.59 o 
   7   3  13        0.04        5.09      5.16 o 
   8   3  13        5.58        9.32      8.66 o 
   9   3  13       56.45       57.58     12.18 o 
  10   3  13       54.01       59.28     26.55 o 
  11   3  13       95.63       95.41     19.97 o 
 -13   4  13       32.87       25.37     11.57 o 
 -12   4  13        0.11        1.79      8.59 o 
 -11   4  13        8.70       25.50     11.51 o 
 -10   4  13      161.75      197.50     12.75 o 
  -9   4  13      152.79      132.87      8.43 o 
  -8   4  13       43.70       27.54      7.80 o 
  -7   4  13       56.34       61.63      5.61 o 
  -6   4  13        1.94        5.38      3.27 o 
  -5   4  13       38.89       38.53      4.29 o 
  -4   4  13      578.65      604.13     14.93 o 
  -3   4  13      875.82      826.86     22.39 o 
  -2   4  13      240.87      237.84      7.99 o 
  -1   4  13      215.14      191.99     17.74 o 
   0   4  13      112.19      121.58      5.43 o 
   1   4  13      151.76      155.13      9.65 o 
   2   4  13       38.15       27.16      5.24 o 
   3   4  13      778.14      879.81     22.01 o 
   4   4  13       53.99       51.53      4.97 o 
   5   4  13      327.08      323.43     10.70 o 
   6   4  13       81.30       63.67      6.89 o 
   7   4  13      218.66      227.93     10.82 o 
   8   4  13       63.91       50.81      7.68 o 
   9   4  13        4.43       -2.39     10.10 o 
  10   4  13        5.09       17.37     12.69 o 
 -12   5  13       10.20       18.48     17.80 o 
 -11   5  13       65.64       79.82     15.41 o 
 -10   5  13       14.21       26.85      7.30 o 
  -9   5  13      792.85      841.47     24.62 o 
  -8   5  13        3.10        0.81      5.17 o 
  -7   5  13      536.58      531.44     15.17 o 
  -6   5  13      451.90      462.41     12.90 o 
  -5   5  13        1.63        3.53      4.05 o 
  -4   5  13        0.70        3.55      4.48 o 
  -3   5  13       43.59       41.47      3.54 o 
  -2   5  13       81.50       76.96      5.38 o 
  -1   5  13      297.75      316.97      9.44 o 
   0   5  13      140.74      133.00      5.89 o 
   1   5  13     1195.59     1331.67     39.51 o 
   2   5  13      850.81      938.89     30.00 o 
   3   5  13        1.89       -3.60      3.60 o 
   4   5  13        0.97        3.20      5.11 o 
   5   5  13       68.17       73.62      8.37 o 
   6   5  13        1.28       -0.31      4.25 o 
   7   5  13      216.41      250.74     17.17 o 
   8   5  13       11.69       16.49      9.87 o 
   9   5  13        7.98        2.71      8.96 o 
  10   5  13        0.48        4.83     11.78 o 
 -11   6  13        1.68        2.51     17.62 o 
 -10   6  13        1.84       27.66     13.06 o 
  -9   6  13       33.28       29.94      6.35 o 
  -8   6  13       27.96       32.91      7.60 o 
  -7   6  13       66.77       71.80      5.81 o 
  -6   6  13       45.84       38.30      4.11 o 
  -5   6  13        0.02       -1.48      5.77 o 
  -4   6  13       55.11       60.68      7.97 o 
  -3   6  13      197.05      202.77     18.57 o 
  -2   6  13      257.36      251.90     14.55 o 
  -1   6  13      257.10      271.33     16.30 o 
   0   6  13      150.89      138.63     15.75 o 
   1   6  13      382.94      366.19     11.40 o 
   2   6  13      238.32      218.69      7.37 o 
   3   6  13       38.45       20.60      3.92 o 
   4   6  13        3.33        0.02      3.83 o 
   5   6  13        9.00        4.88      4.91 o 
   6   6  13       20.03       24.16      7.53 o 
   7   6  13      100.97       87.66     11.30 o 
   8   6  13       64.48       62.92     11.57 o 
   9   6  13       25.17       25.82     11.99 o 
 -10   7  13        2.94       -1.49     16.08 o 
  -9   7  13        0.03       -5.53     10.55 o 
  -8   7  13        4.11        8.55     16.08 o 
  -7   7  13       36.65       20.64     11.06 o 
  -6   7  13        9.01       -2.00      8.60 o 
  -5   7  13        3.85       -1.02      9.11 o 
  -4   7  13      163.92      162.90     15.04 o 
  -3   7  13        3.64       -3.56      7.09 o 
  -2   7  13       66.98       59.96     10.37 o 
  -1   7  13       10.16        7.46      7.37 o 
   0   7  13      215.24      206.58     16.26 o 
   1   7  13      170.42      199.19     31.18 o 
   2   7  13        0.81      -11.57     12.60 o 
   3   7  13       18.57       17.30      3.67 o 
   4   7  13        1.69        4.43      5.55 o 
   5   7  13        2.49        0.75     11.20 o 
   6   7  13       31.05       32.96     12.30 o 
   7   7  13       21.05       43.79     15.22 o 
   8   7  13        0.44       12.32     11.85 o 
  -9   8  13        1.31      -17.62     17.62 o 
  -8   8  13       21.21      -11.58     17.15 o 
  -7   8  13       60.21       39.89     17.67 o 
  -6   8  13       61.57       32.36     16.69 o 
  -5   8  13       75.58       94.38     19.29 o 
  -4   8  13      149.93      150.66     20.88 o 
  -3   8  13       91.10      107.63     14.78 o 
  -2   8  13        0.65        4.60      9.72 o 
  -1   8  13       21.10       -1.53     13.30 o 
   0   8  13        0.93        4.09     13.25 o 
   2   8  13       13.03       29.98     14.74 o 
   3   8  13       18.19       18.73     14.18 o 
   4   8  13        1.34      -10.13     10.13 o 
   5   8  13       85.97       65.83     20.78 o 
   6   8  13        1.42        1.53     13.16 o 
  -7   9  13        7.53        6.09     13.16 o 
  -6   9  13       71.71       74.62     21.34 o 
  -5   9  13       11.52       33.10     17.29 o 
  -4   9  13       53.87       40.86     18.36 o 
  -3   9  13        1.04       23.57     16.41 o 
  -2   9  13        6.31      -15.90     15.90 o 
  -1   9  13       30.37       50.86     19.01 o 
   0   9  13       53.32       35.94     14.37 o 
   1   9  13        4.12      -15.90     15.90 o 
   2   9  13        3.64       25.10     17.43 o 
   4   9  13       46.80       35.19     19.90 o 
  -3  10  13        8.39       -5.67     13.90 o 
  -2  10  13        0.01       -7.76     16.55 o 
  -1  10  13        9.03      -18.13     18.13 o 
   0  10  13       30.25      -11.90     12.97 o 
   1  10  13      121.29       55.93     23.81 o 
 -14   0  14       15.41        8.69     13.29 o 
 -12   0  14        7.84       -7.11     13.76 o 
 -10   0  14      165.52      136.70     14.69 o 
  -8   0  14       13.17       15.24      7.62 o 
  -6   0  14       20.85       13.71      6.75 o 
  -4   0  14      116.70      120.36      9.06 o 
  -2   0  14      326.24      371.45     15.36 o 
   0   0  14      430.90      473.61     17.15 o 
   2   0  14      854.35     1001.40     31.77 o 
   4   0  14      158.98      125.67     16.30 o 
   6   0  14       67.34       65.46      9.68 o 
   8   0  14       48.41       57.18     12.32 o 
  10   0  14        2.23       12.78     15.76 o 
 -14   1  14        0.01       11.07     10.67 o 
 -13   1  14        1.27       11.63     10.82 o 
 -12   1  14       21.82        4.56     14.18 o 
 -11   1  14        0.97       -3.78      9.11 o 
 -10   1  14        6.71        2.13      6.51 o 
  -9   1  14        2.59       -1.43      5.91 o 
  -8   1  14       12.18       10.88      5.21 o 
  -7   1  14      368.02      401.42     13.21 o 
  -6   1  14       40.46       45.16      4.90 o 
  -5   1  14       76.22       71.39      5.32 o 
  -4   1  14      185.91      188.83      7.41 o 
  -3   1  14      617.77      638.23     15.31 o 
  -2   1  14      615.98      618.57     14.89 o 
  -1   1  14      184.40      189.99      7.76 o 
   0   1  14      463.70      476.21     12.12 o 
   1   1  14       92.14       99.05      6.81 o 
   2   1  14      232.81      248.12      9.03 o 
   3   1  14        6.02        2.26      4.71 o 
   4   1  14      100.29       93.17      6.45 o 
   5   1  14       29.46       32.36      4.92 o 
   6   1  14      640.17      679.27     20.32 o 
   7   1  14      576.52      615.21     22.06 o 
   8   1  14      600.07      636.33     30.93 o 
   9   1  14       81.73       66.17     12.06 o 
  10   1  14        3.04        2.74      9.44 o 
  11   1  14        3.24        8.66     10.12 o 
 -13   2  14       17.41       17.04     11.67 o 
 -12   2  14        0.00       -7.58      7.58 o 
 -11   2  14       12.89        9.21      5.84 o 
 -10   2  14       47.98       55.91      7.70 o 
  -9   2  14      242.20      258.08     11.61 o 
  -8   2  14       84.18       62.13      6.62 o 
  -7   2  14      315.60      308.50     17.46 o 
  -6   2  14        0.02        2.12      3.86 o 
  -5   2  14       29.41       28.59      3.84 o 
  -4   2  14       18.82       25.66      4.11 o 
  -3   2  14      298.79      326.30     10.29 o 
  -2   2  14       93.69       93.05      6.05 o 
  -1   2  14        5.66        0.74      2.82 o 
   0   2  14       44.24       36.68      4.29 o 
   1   2  14     1010.75     1023.97     24.00 o 
   2   2  14      162.19      174.28      7.62 o 
   3   2  14      761.66      800.79     20.91 o 
   4   2  14      186.62      170.58      8.76 o 
   5   2  14       77.10       79.41      6.36 o 
   6   2  14      716.99      765.23     24.27 o 
   7   2  14        8.14       -3.09      6.80 o 
   8   2  14       22.03       21.10      8.39 o 
   9   2  14        9.95       -5.07      8.42 o 
  10   2  14       32.01       40.98     12.95 o 
  11   2  14       78.83       72.57     19.48 o 
 -13   3  14        0.23       -6.10     21.17 o 
 -12   3  14        3.23       -8.26      8.26 o 
 -11   3  14       18.65       18.89     10.27 o 
 -10   3  14       49.01       38.98      8.81 o 
  -9   3  14        7.12        4.78      4.71 o 
  -8   3  14      428.17      444.06     15.97 o 
  -7   3  14      424.91      414.80     14.18 o 
  -6   3  14       34.58       23.60      4.18 o 
  -5   3  14      149.13      157.97      7.35 o 
  -4   3  14      651.62      687.76     16.66 o 
  -3   3  14        9.13        9.67      3.28 o 
  -2   3  14      108.57      100.62      5.11 o 
  -1   3  14      872.26      916.53     20.82 o 
   0   3  14      210.38      218.44      7.84 o 
   1   3  14      260.39      301.20      9.75 o 
   2   3  14        0.12        0.91      3.23 o 
   3   3  14      280.44      293.21     10.49 o 
   4   3  14      256.62      255.25     10.11 o 
   5   3  14       39.81       27.21      6.17 o 
   6   3  14      252.93      257.61     12.43 o 
   7   3  14      183.96      208.45     19.53 o 
   8   3  14       47.47       31.62     10.24 o 
   9   3  14       47.20       63.93     12.28 o 
  10   3  14        0.32        5.92     18.90 o 
 -13   4  14       96.88       69.89     14.83 o 
 -12   4  14        0.29      -10.11     10.11 o 
 -11   4  14       13.23       15.21     10.15 o 
 -10   4  14        3.43       10.16      5.72 o 
  -9   4  14      160.72      149.74     12.86 o 
  -8   4  14      114.72      110.10      8.42 o 
  -7   4  14      232.36      212.45      9.29 o 
  -6   4  14       23.51       20.53      4.20 o 
  -5   4  14       38.09       31.91      4.21 o 
  -4   4  14       13.38       14.20      3.37 o 
  -3   4  14       42.51       49.90      6.53 o 
  -2   4  14      153.02      143.15      6.18 o 
  -1   4  14      105.44      107.52      5.83 o 
   0   4  14      376.97      417.50     11.89 o 
   1   4  14      667.78      707.27     18.89 o 
   2   4  14        2.49        6.15      4.09 o 
   3   4  14      323.58      329.52     11.06 o 
   4   4  14      106.33       96.17      6.03 o 
   5   4  14      261.74      251.02     14.83 o 
   6   4  14       12.13       10.71      6.33 o 
   7   4  14      105.25       97.93     19.30 o 
   8   4  14        6.66       13.75     10.74 o 
   9   4  14       25.07        8.12     10.76 o 
  10   4  14      120.67      132.39     16.94 o 
 -12   5  14       35.86       32.77     16.64 o 
 -11   5  14        1.24       -3.33      8.34 o 
 -10   5  14      135.71      170.03     20.64 o 
  -9   5  14        1.52        0.55      5.80 o 
  -8   5  14        0.10        0.90      6.50 o 
  -7   5  14       68.85       53.17      5.28 o 
  -6   5  14       84.79       85.15      6.10 o 
  -5   5  14      130.21      124.59      7.61 o 
  -4   5  14      941.51     1023.58     24.34 o 
  -3   5  14      788.93      799.94     19.41 o 
  -2   5  14      158.29      151.88      5.63 o 
  -1   5  14      863.34      900.42     23.75 o 
   0   5  14      148.58      152.86      9.26 o 
   1   5  14      162.92      149.57      7.57 o 
   2   5  14      748.26      716.77     29.59 o 
   3   5  14      112.93      104.39      6.10 o 
   4   5  14        1.53       -2.19      3.98 o 
   5   5  14       38.08       39.45      5.57 o 
   6   5  14      228.35      216.54     11.46 o 
   7   5  14        4.01       -5.29      8.29 o 
   8   5  14       64.40       40.86     11.30 o 
   9   5  14       36.24       45.45     12.33 o 
 -11   6  14        0.73       19.15     13.57 o 
 -10   6  14        3.59       -1.02     17.11 o 
  -9   6  14        3.53        0.74      9.95 o 
  -8   6  14      118.23       88.01     10.17 o 
  -7   6  14       60.74       54.30      5.38 o 
  -6   6  14       21.29       21.52      7.02 o 
  -5   6  14      198.08      185.15      7.06 o 
  -4   6  14      245.81      248.06     17.51 o 
  -3   6  14       69.18       70.59      8.37 o 
  -2   6  14       54.64       54.74      7.46 o 
  -1   6  14       33.27       14.79      7.76 o 
   0   6  14      232.98      254.59     14.86 o 
   1   6  14      138.94      135.28      6.58 o 
   2   6  14       62.60       62.16      9.28 o 
   3   6  14       15.16       20.56      4.34 o 
   4   6  14       25.18       28.11      5.15 o 
   5   6  14      113.40       98.22      8.29 o 
   6   6  14       82.26       74.76     12.69 o 
   7   6  14        8.07       10.08      9.83 o 
   8   6  14       13.44        9.17     14.32 o 
 -10   7  14       26.17       48.30     16.13 o 
  -9   7  14        8.76        7.07     16.60 o 
  -8   7  14        2.27       -8.55     17.15 o 
  -7   7  14        8.09        2.51     14.64 o 
  -6   7  14       12.45       13.67     10.65 o 
  -5   7  14       37.35       41.61     13.71 o 
  -4   7  14      110.19      128.23     19.85 o 
  -3   7  14        0.76        3.58      9.67 o 
  -2   7  14        0.96       -9.67      9.67 o 
  -1   7  14       27.88       22.87     10.65 o 
   0   7  14        5.55        2.51     12.64 o 
   1   7  14      155.07      170.70     22.74 o 
   2   7  14       11.45       -3.53     12.60 o 
   3   7  14        0.00       10.97      5.49 o 
   4   7  14       15.94        6.23      6.35 o 
   5   7  14       24.10       20.18      8.12 o 
   6   7  14        7.49       12.60     13.11 o 
   7   7  14       41.28       53.51     22.22 o 
  -8   8  14        2.90       -5.07     17.15 o 
  -7   8  14        7.33       13.16     12.64 o 
  -6   8  14       44.42       38.03     17.76 o 
  -5   8  14       26.10       16.27     12.18 o 
  -4   8  14       43.22       37.19     12.74 o 
  -3   8  14      102.39       88.34     19.90 o 
  -2   8  14      123.82      145.63     23.02 o 
  -1   8  14       51.08       44.44     13.30 o 
   0   8  14        0.10        9.67     13.76 o 
   1   8  14      193.87      140.44     19.35 o 
   2   8  14        0.49       -5.58     10.64 o 
   3   8  14       89.98       79.04     17.25 o 
   4   8  14       45.56       58.72     19.76 o 
   5   8  14       70.48      114.88     24.31 o 
   6   8  14       34.41       24.31     16.18 o 
  -6   9  14        0.66       16.27     19.34 o 
  -5   9  14        5.88       11.71     17.85 o 
  -4   9  14       15.65       11.25     17.90 o 
  -3   9  14        0.01       13.34     17.43 o 
  -2   9  14       19.92       25.15     17.48 o 
  -1   9  14       60.81       59.09     20.04 o 
   0   9  14        0.84       -9.25     10.27 o 
   1   9  14       34.26       28.22     17.94 o 
   3   9  14        4.99        9.72     18.41 o 
 -13   0  15       12.66      -15.29     15.29 o 
 -11   0  15      174.16      176.94     22.32 o 
  -9   0  15      132.93      159.30     15.55 o 
  -7   0  15       11.68       11.53      5.59 o 
  -5   0  15      219.40      220.51     12.00 o 
  -3   0  15      524.96      559.70     43.02 o 
  -1   0  15     1057.19     1078.74     32.63 o 
   1   0  15      537.38      536.26     20.17 o 
   3   0  15     1119.16     1130.13     39.92 o 
   5   0  15      227.03      204.53     18.28 o 
   7   0  15        2.73       21.10     10.32 o 
   9   0  15       89.20      115.58     20.64 o 
 -13   1  15        8.68       -4.67      8.33 o 
 -12   1  15       15.77       31.34      9.78 o 
 -11   1  15        0.00       -3.64      6.53 o 
 -10   1  15      149.55      150.20     14.11 o 
  -9   1  15       33.45       23.92      6.70 o 
  -8   1  15      453.87      467.94     15.69 o 
  -7   1  15       32.00       28.15      5.40 o 
  -6   1  15        5.88        1.29      3.84 o 
  -5   1  15       96.44       87.90      5.81 o 
  -4   1  15      141.37      144.74      6.89 o 
  -3   1  15       85.38       90.86      7.03 o 
  -2   1  15        6.95        9.59      3.47 o 
  -1   1  15      341.23      342.41     16.33 o 
   0   1  15      236.99      251.30      8.99 o 
   1   1  15      213.70      183.84      7.39 o 
   2   1  15       25.92       22.92      4.64 o 
   3   1  15      455.69      459.35     14.48 o 
   4   1  15       24.12       24.44      4.79 o 
   5   1  15       46.33       51.63      7.28 o 
   6   1  15       36.21       32.91      6.26 o 
   7   1  15       10.60        0.39      6.93 o 
   8   1  15       92.04      105.43     12.81 o 
   9   1  15        0.04        6.95      8.98 o 
  10   1  15       12.43        3.47     10.41 o 
 -13   2  15       14.03       10.55     21.34 o 
 -12   2  15       11.09       13.63      9.05 o 
 -11   2  15       41.43      -10.60     16.18 o 
 -10   2  15      145.78      128.67     10.50 o 
  -9   2  15        1.44       -5.22      5.56 o 
  -8   2  15       89.51       65.33      6.21 o 
  -7   2  15      576.91      567.68     17.55 o 
  -6   2  15       62.34       67.41      5.76 o 
  -5   2  15      104.22       91.71      5.72 o 
  -4   2  15      225.11      216.00      8.24 o 
  -3   2  15       13.79        7.17      3.60 o 
  -2   2  15      293.66      295.62      9.54 o 
  -1   2  15       91.39       77.12      5.25 o 
   0   2  15       16.97       15.99      4.22 o 
   1   2  15      742.12      778.07     19.39 o 
   2   2  15      504.13      509.12     14.86 o 
   3   2  15       48.39       52.47      5.50 o 
   4   2  15      157.38      130.96      8.04 o 
   5   2  15        0.00        8.75      5.41 o 
   6   2  15       41.42       38.02     12.02 o 
   7   2  15      191.66      224.05     39.67 o 
   8   2  15       57.08       51.43     19.29 o 
   9   2  15        9.97       15.67     14.69 o 
  10   2  15        4.66       13.67     10.88 o 
 -13   3  15       34.87       41.18     13.58 o 
 -12   3  15       12.76       40.69     12.05 o 
 -11   3  15       71.82       57.87     10.97 o 
 -10   3  15      862.20      949.75     35.24 o 
  -9   3  15      161.47      153.17     16.62 o 
  -8   3  15     1238.09     1265.89     33.12 o 
  -7   3  15        0.99       -3.27      4.01 o 
  -6   3  15        3.17        0.55      3.60 o 
  -5   3  15       99.50      110.42      8.61 o 
  -4   3  15      388.22      403.25     12.39 o 
  -3   3  15      139.57      135.19      6.54 o 
  -2   3  15       41.92       30.09      5.19 o 
  -1   3  15      123.28      126.73      6.40 o 
   0   3  15     1188.54     1355.01     31.76 o 
   1   3  15      136.00      127.33     11.40 o 
   2   3  15       10.00       21.33      4.55 o 
   3   3  15      150.72      153.95      7.64 o 
   4   3  15        1.63       -0.26      5.84 o 
   5   3  15        5.28        5.12      5.74 o 
   6   3  15      217.01      234.00     13.00 o 
   7   3  15        5.21        3.11      6.75 o 
   8   3  15       34.80       23.44      7.68 o 
   9   3  15       56.97       55.39     17.36 o 
  10   3  15        0.19       -0.08      9.88 o 
 -12   4  15       17.01       -2.04     11.01 o 
 -11   4  15      270.80      254.24     20.15 o 
 -10   4  15        1.04       -8.38      8.38 o 
  -9   4  15      618.38      691.41     24.72 o 
  -8   4  15      131.15      143.37     10.07 o 
  -7   4  15      389.91      452.38     15.27 o 
  -6   4  15      123.44      113.57      8.37 o 
  -5   4  15        4.44        6.39      3.62 o 
  -4   4  15      452.58      468.60     18.37 o 
  -3   4  15      285.09      291.15      9.61 o 
  -2   4  15       86.35       67.81      5.58 o 
  -1   4  15        2.76        0.80      3.00 o 
   0   4  15       68.47       58.96      4.92 o 
   1   4  15      732.28      751.95     25.37 o 
   2   4  15      176.53      169.48      7.95 o 
   3   4  15      373.51      370.42     14.79 o 
   4   4  15        0.98        4.85      3.90 o 
   5   4  15       94.06       87.61     11.88 o 
   6   4  15       75.80       57.62     10.45 o 
   7   4  15      107.24      107.01     16.20 o 
   8   4  15        9.44        6.66      7.35 o 
   9   4  15        0.91      -15.62     21.62 o 
 -12   5  15        0.40        3.60     14.18 o 
 -11   5  15       20.35       22.54     11.88 o 
 -10   5  15      126.10      150.29     15.27 o 
  -9   5  15       27.04       35.13      7.47 o 
  -8   5  15      119.13      138.93      9.17 o 
  -7   5  15       29.25       29.67      5.21 o 
  -6   5  15      176.41      178.36      9.18 o 
  -5   5  15      139.88      132.70      6.61 o 
  -4   5  15      520.01      514.87     31.68 o 
  -3   5  15     1530.88     1564.55     34.37 o 
  -2   5  15      258.78      226.36      8.38 o 
  -1   5  15       16.09       10.90      3.03 o 
   0   5  15      211.18      208.32      7.99 o 
   1   5  15       14.54        8.23      5.54 o 
   2   5  15      258.91      256.64     11.95 o 
   3   5  15      483.14      478.04     15.39 o 
   4   5  15      161.25      164.05      8.75 o 
   5   5  15       71.50       60.54      6.86 o 
   6   5  15      114.13      120.94     14.02 o 
   7   5  15      144.38      143.35     14.78 o 
   8   5  15        0.45       -8.23      8.23 o 
 -11   6  15       25.33        8.55     20.18 o 
 -10   6  15        3.96       22.17     18.13 o 
  -9   6  15        0.27       -6.55     11.11 o 
  -8   6  15      113.25      141.42     11.61 o 
  -7   6  15       16.61       14.71      9.23 o 
  -6   6  15       43.21       43.16      4.50 o 
  -5   6  15       44.38       44.32      7.15 o 
  -4   6  15        3.20        2.05     12.23 o 
  -3   6  15      115.11      108.64     13.00 o 
  -2   6  15      114.18      114.70     12.47 o 
  -1   6  15       21.23       24.17      9.80 o 
   0   6  15      175.30      173.51      5.72 o 
   1   6  15       13.78        8.23      3.81 o 
   2   6  15        3.94        5.02      3.80 o 
   3   6  15        4.05       -0.85      4.93 o 
   4   6  15      280.43      300.78     22.02 o 
   5   6  15        0.31       -2.01      7.88 o 
   6   6  15       79.39       76.14     10.45 o 
   7   6  15       44.81       62.86     12.01 o 
   8   6  15        0.65        3.52     10.09 o 
 -10   7  15       41.98       20.64     14.60 o 
  -9   7  15       69.67       35.80     21.20 o 
  -8   7  15       84.65       67.65     19.71 o 
  -7   7  15        0.33       29.33     17.71 o 
  -6   7  15       47.94       27.38     12.69 o 
  -5   7  15        3.54       -1.53     15.25 o 
  -4   7  15       33.03       39.75     16.32 o 
  -3   7  15       64.53       85.64     19.90 o 
  -2   7  15       56.29       75.87     17.81 o 
  -1   7  15       49.86       64.53     15.25 o 
   0   7  15       40.84       41.51     15.20 o 
   1   7  15       50.81       46.44     13.11 o 
   2   7  15      200.46      229.63     24.69 o 
   3   7  15       71.53       80.80      7.49 o 
   4   7  15       62.35       55.79     15.06 o 
   5   7  15        8.31        1.02     10.55 o 
   6   7  15       28.57       25.66     22.17 o 
  -8   8  15       30.88       62.66     22.22 o 
  -7   8  15        0.21        2.05     12.64 o 
  -6   8  15        3.40       -1.53     17.25 o 
  -5   8  15       11.56       -1.02     11.20 o 
  -4   8  15      202.90      228.14     28.09 o 
  -3   8  15       84.28       73.09     18.41 o 
  -2   8  15        9.77      -16.36     16.36 o 
   0   8  15       20.68       14.78     16.32 o 
   1   8  15       44.37       64.57     18.83 o 
   2   8  15       30.90       22.83     18.78 o 
   3   8  15       11.21       27.33     17.25 o 
   4   8  15        6.11        0.51     17.20 o 
   5   8  15       24.76       10.65     20.73 o 
  -5   9  15        5.05        3.07     18.36 o 
  -4   9  15        7.54        0.00     12.78 o 
  -3   9  15        9.08       45.14     19.48 o 
  -2   9  15       33.12       64.76     20.55 o 
  -1   9  15        5.95       16.97     13.85 o 
   1   9  15        4.11       -0.51     13.34 o 
   2   9  15      110.08       82.95     23.57 o 
 -12   0  16        0.36       26.91     15.25 o 
 -10   0  16      234.67      250.72     27.81 o 
  -8   0  16     1791.74     1829.64     61.36 o 
  -6   0  16        0.34        8.04      6.67 o 
  -4   0  16       51.61       59.28      8.44 o 
  -2   0  16       52.23       58.66     13.65 o 
   0   0  16     3942.80     4300.15    134.27 o 
   2   0  16     1356.86     1485.61     49.55 o 
   4   0  16        9.98        6.55      7.00 o 
   6   0  16       95.61      113.66     24.25 o 
   8   0  16       41.56       54.44     14.23 o 
  10   0  16        4.74       25.99     20.59 o 
 -13   1  16       34.56       32.08     16.94 o 
 -12   1  16        7.02        1.51     10.23 o 
 -11   1  16        4.86       20.33     17.66 o 
 -10   1  16      236.41      270.92     17.29 o 
  -9   1  16        1.48       -4.54      4.67 o 
  -8   1  16        0.21        1.15      5.03 o 
  -7   1  16      267.58      268.84     12.95 o 
  -6   1  16        0.12       -3.77      4.04 o 
  -5   1  16        2.93       -2.81      3.50 o 
  -4   1  16       38.28       41.90      4.58 o 
  -3   1  16      138.40      129.35      6.55 o 
  -2   1  16       35.58       40.89      4.97 o 
  -1   1  16       11.38        7.79      3.83 o 
   0   1  16       47.25       60.58      5.80 o 
   1   1  16     1562.25     1724.84     36.14 o 
   2   1  16        3.72        5.87      6.94 o 
   3   1  16      157.34      178.86     10.27 o 
   4   1  16       64.20       51.09      6.98 o 
   5   1  16       26.64       18.54      6.88 o 
   6   1  16      229.84      206.88     16.14 o 
   7   1  16      181.68      196.23     15.59 o 
   8   1  16       74.05       70.25     12.82 o 
   9   1  16        0.97        1.49     16.27 o 
  10   1  16       41.19       71.52     28.89 o 
 -13   2  16       11.39       -5.62      9.31 o 
 -12   2  16        2.33        6.19      8.28 o 
 -11   2  16       12.46        1.57     22.06 o 
 -10   2  16        3.29        7.51      6.85 o 
  -9   2  16       43.40       42.25      9.57 o 
  -8   2  16      378.61      357.84     14.08 o 
  -7   2  16       19.69       19.41      4.87 o 
  -6   2  16      128.44      102.20      7.68 o 
  -5   2  16        7.16        9.07      4.00 o 
  -4   2  16      290.93      286.53     10.19 o 
  -3   2  16       37.60       30.59      4.61 o 
  -2   2  16       51.72       49.28      4.83 o 
  -1   2  16       22.08       28.75      4.45 o 
   0   2  16     2103.96     2383.78     47.04 o 
   1   2  16       21.21       21.45      5.85 o 
   2   2  16       51.47       45.64      7.37 o 
   3   2  16      263.48      264.30     13.30 o 
   4   2  16       24.16       12.69      6.03 o 
   5   2  16       12.19       14.66      5.84 o 
   6   2  16       44.01       27.04      8.17 o 
   7   2  16      137.90      133.81     16.20 o 
   8   2  16       52.49       58.67     12.30 o 
   9   2  16        2.32       -0.39     19.41 o 
 -12   3  16       14.94        7.44      9.21 o 
 -11   3  16      262.88      354.90     23.80 o 
 -10   3  16       69.35       66.17     11.03 o 
  -9   3  16        8.65        7.54      6.57 o 
  -8   3  16      148.17      152.41      9.78 o 
  -7   3  16       28.05       15.46      5.32 o 
  -6   3  16       18.16       17.14      4.20 o 
  -5   3  16      145.20      153.05      8.72 o 
  -4   3  16      133.93      122.57      6.97 o 
  -3   3  16     1635.29     1819.42     41.24 o 
  -2   3  16     1290.72     1347.20     29.83 o 
  -1   3  16        8.32        4.37      3.62 o 
   0   3  16       24.11       12.24      5.66 o 
   1   3  16     1157.64     1323.75     30.52 o 
   2   3  16       25.79       30.15      7.84 o 
   3   3  16      558.40      536.90     17.03 o 
   4   3  16       54.72       43.29     12.11 o 
   5   3  16       69.03       63.01      7.77 o 
   6   3  16      292.63      300.14     17.76 o 
   7   3  16      434.50      371.01     39.37 o 
   8   3  16       91.88      105.34     12.24 o 
   9   3  16        8.53       10.79     15.64 o 
 -12   4  16        3.20       27.07     12.66 o 
 -11   4  16       11.45       20.00     16.25 o 
 -10   4  16       22.99       23.01     12.92 o 
  -9   4  16       13.79        3.34      6.01 o 
  -8   4  16       65.23       68.88      7.52 o 
  -7   4  16        0.67       -4.34      4.34 o 
  -6   4  16       12.27        9.18      3.92 o 
  -5   4  16        5.10        5.32      4.30 o 
  -4   4  16      182.75      190.78      7.99 o 
  -3   4  16      193.30      193.47      7.73 o 
  -2   4  16        1.07        2.95      3.59 o 
  -1   4  16       45.12       44.72      5.81 o 
   0   4  16       73.00       83.01      5.58 o 
   1   4  16        3.26        7.88      6.54 o 
   2   4  16      490.07      555.47     16.81 o 
   3   4  16      146.83      149.65      9.06 o 
   4   4  16       11.92        9.19      6.03 o 
   5   4  16       12.98       11.12      6.21 o 
   6   4  16       24.60        7.43      7.15 o 
   7   4  16       66.22       62.72     12.18 o 
   8   4  16        4.30        6.51     12.97 o 
   9   4  16        0.10      -14.13     14.13 o 
 -11   5  16       22.78        9.65     11.01 o 
 -10   5  16       48.36       23.14     19.01 o 
  -9   5  16       47.01       53.60     13.85 o 
  -8   5  16        5.98        4.27      5.34 o 
  -7   5  16      119.10      113.46      8.74 o 
  -6   5  16       23.31       23.51      8.49 o 
  -5   5  16      129.88      123.35      7.13 o 
  -4   5  16       72.04       71.29      8.64 o 
  -3   5  16       18.28       16.98      3.78 o 
  -2   5  16       61.94       59.37      6.26 o 
  -1   5  16        0.60        1.82      4.25 o 
   0   5  16       90.33      106.43      6.34 o 
   1   5  16      553.62      549.77     20.48 o 
   2   5  16       64.29       66.00      7.01 o 
   3   5  16      198.46      185.06     19.02 o 
   4   5  16       30.88       20.52      6.52 o 
   5   5  16        0.04        8.50      7.71 o 
   6   5  16        5.79        2.78      5.53 o 
   7   5  16       13.64        4.24      7.16 o 
   8   5  16       79.73       99.04     14.69 o 
 -10   6  16      105.03      102.43     24.22 o 
  -9   6  16        2.92       -6.55     11.62 o 
  -8   6  16        3.17       -3.53     14.18 o 
  -7   6  16       17.93       -6.60     10.13 o 
  -6   6  16        2.31        3.57      5.09 o 
  -5   6  16        8.77        4.59      3.88 o 
  -4   6  16        8.46        4.66      3.84 o 
  -3   6  16       85.07       60.58     16.78 o 
  -2   6  16        9.10       20.83     13.71 o 
  -1   6  16       13.27       10.60     12.64 o 
   0   6  16      224.19      212.06      7.94 o 
   1   6  16      203.26      187.60     12.52 o 
   2   6  16      702.58      726.59     46.85 o 
   3   6  16       12.68        4.59      6.00 o 
   4   6  16       18.87        8.46      9.86 o 
   5   6  16       13.44       10.74      7.20 o 
   6   6  16       78.26      105.71     27.59 o 
   7   6  16        1.20       -3.55      8.91 o 
  -9   7  16      223.86      198.52     32.37 o 
  -8   7  16       91.33      140.59     24.27 o 
  -7   7  16       12.30       16.22     12.69 o 
  -6   7  16       15.80       23.89     16.78 o 
  -5   7  16       58.32       95.21     21.39 o 
  -4   7  16        2.33       -7.16     10.18 o 
  -3   7  16       36.01       34.17     15.81 o 
  -2   7  16       16.93       18.32     15.29 o 
  -1   7  16       74.84       59.93     14.74 o 
   0   7  16       49.64       37.47     16.69 o 
   1   7  16        0.11      -10.60     14.64 o 
   2   7  16        0.02      -15.11     15.11 o 
   3   7  16        0.12        7.02     12.04 o 
   4   7  16        0.18        2.00     11.53 o 
   5   7  16        8.45        0.00     12.55 o 
  -7   8  16        1.28       -2.56     18.78 o 
  -6   8  16       26.62       16.27     14.74 o 
  -5   8  16        1.76        6.14     17.34 o 
  -4   8  16       28.19        3.58     11.76 o 
  -3   8  16       87.53       98.70     20.97 o 
  -2   8  16       36.26       15.34     18.41 o 
   0   8  16        0.34      -17.85     17.85 o 
   1   8  16       67.44       18.83     19.34 o 
   2   8  16       71.71       72.01     17.76 o 
   3   8  16       12.85       29.38     18.73 o 
   4   8  16       23.41       36.45     19.71 o 
  -4   9  16        2.85      -10.23     19.99 o 
  -3   9  16        1.90        1.53     18.50 o 
  -2   9  16        9.81        3.58     13.85 o 
  -1   9  16       20.64       30.82     14.92 o 
   0   9  16        0.46       10.27     12.83 o 
   1   9  16       66.67       60.48     23.06 o 
 -13   0  17       47.16       18.83     18.83 o 
 -11   0  17       51.04       68.85     14.69 o 
  -9   0  17        2.24       -8.09      8.09 o 
  -7   0  17      700.60      787.60     37.46 o 
  -5   0  17       42.45       38.19      7.45 o 
  -3   0  17      612.97      617.29     23.97 o 
  -1   0  17     1448.80     1561.66     85.34 o 
   1   0  17      800.90      864.61     40.52 o 
   3   0  17      592.55      579.14     51.93 o 
   5   0  17       50.27       33.83      9.13 o 
   7   0  17       14.82       20.50     11.25 o 
   9   0  17      247.99      342.84     35.30 o 
 -13   1  17       62.59       37.92     13.79 o 
 -12   1  17        0.06       12.66     12.16 o 
 -11   1  17        3.04       -0.52      9.46 o 
 -10   1  17       38.53       31.09      9.10 o 
  -9   1  17      225.52      199.70     12.53 o 
  -8   1  17        0.30        2.93      5.64 o 
  -7   1  17        3.16       11.75      5.93 o 
  -6   1  17      109.07       96.73      7.00 o 
  -5   1  17      113.15      112.37      7.59 o 
  -4   1  17      120.12      105.82      6.51 o 
  -3   1  17     1115.61     1190.18     28.03 o 
  -2   1  17      353.07      376.50     12.08 o 
  -1   1  17      224.42      230.15     10.63 o 
   0   1  17      132.08      150.44      9.00 o 
   1   1  17      105.05      124.47     10.76 o 
   2   1  17      117.62      103.20      8.83 o 
   3   1  17      416.96      421.33     14.97 o 
   4   1  17       36.62       34.99      7.07 o 
   5   1  17      551.59      538.65     27.76 o 
   6   1  17       69.50       66.65     14.06 o 
   7   1  17        2.14       -1.64      8.10 o 
   8   1  17       35.93        5.75     10.79 o 
   9   1  17       15.19       15.42     12.68 o 
 -12   2  17        3.21        3.24     11.47 o 
 -11   2  17       60.03       55.75     12.02 o 
 -10   2  17       69.23       55.99     11.26 o 
  -9   2  17      217.65      188.00     13.65 o 
  -8   2  17      508.65      567.85     21.92 o 
  -7   2  17       79.81       83.73      7.51 o 
  -6   2  17       17.61       10.84      5.97 o 
  -5   2  17       26.23       10.74      6.90 o 
  -4   2  17       64.51       66.74      5.82 o 
  -3   2  17     1293.56     1398.81     31.54 o 
  -2   2  17        0.02       -0.75      5.73 o 
  -1   2  17        1.87       -1.66      5.86 o 
   0   2  17     1335.53     1535.17     34.92 o 
   1   2  17      618.76      626.82     17.54 o 
   2   2  17      110.21      108.04     12.97 o 
   3   2  17      135.70      132.19     11.60 o 
   4   2  17        7.18        0.26      8.77 o 
   5   2  17        0.08       -3.10     19.43 o 
   6   2  17      228.11      223.51     19.93 o 
   7   2  17       83.62       94.12     27.69 o 
   8   2  17       14.88       10.40      9.08 o 
   9   2  17      117.43      154.57     21.48 o 
 -12   3  17        2.84        5.45     10.81 o 
 -11   3  17        4.46        3.10      8.16 o 
 -10   3  17       10.99       14.61      9.16 o 
  -9   3  17      128.46      138.92     10.67 o 
  -8   3  17       49.53       48.11      6.27 o 
  -7   3  17      166.28      154.00     13.17 o 
  -6   3  17      103.78      105.28      8.34 o 
  -5   3  17      123.27      111.95     11.09 o 
  -4   3  17      951.35      952.85     23.77 o 
  -3   3  17      370.27      418.65     14.20 o 
  -2   3  17      778.39      834.68     22.07 o 
  -1   3  17      665.93      695.14     18.94 o 
   0   3  17      379.31      398.11     13.80 o 
   1   3  17      515.93      558.43     17.86 o 
   2   3  17      502.54      528.38     33.74 o 
   3   3  17        6.43       -4.90      5.98 o 
   4   3  17       16.73       45.18     89.80 o 
   5   3  17       76.95       49.21      8.06 o 
   6   3  17       83.76       82.15     13.74 o 
   7   3  17       18.96       22.08      8.65 o 
   8   3  17       36.73       36.24     10.71 o 
 -12   4  17        3.04       -9.90     14.60 o 
 -11   4  17        3.53       14.09      9.24 o 
 -10   4  17        9.58        6.55     15.15 o 
  -9   4  17      168.67      160.57     20.50 o 
  -8   4  17        0.01        0.14      5.59 o 
  -7   4  17        4.50       -1.55      7.79 o 
  -6   4  17        7.37        0.20      5.32 o 
  -5   4  17        4.97        5.52      4.34 o 
  -4   4  17       25.84       25.05      5.23 o 
  -3   4  17       46.84       51.53      8.46 o 
  -2   4  17        0.34        2.77      3.94 o 
  -1   4  17      128.89      128.27      7.11 o 
   0   4  17       33.94       23.68      4.55 o 
   1   4  17        6.77       -1.28      4.51 o 
   2   4  17        2.67        3.67      7.33 o 
   3   4  17       26.93       34.35      6.81 o 
   4   4  17        6.64        2.77      5.79 o 
   5   4  17      100.09       89.82     11.61 o 
   6   4  17       65.08       63.54     13.48 o 
   7   4  17        2.29       -9.60      9.60 o 
   8   4  17       59.99       27.03     20.85 o 
 -11   5  17        5.70       10.09     18.69 o 
 -10   5  17       61.10       53.00     11.30 o 
  -9   5  17       43.98       12.13     12.64 o 
  -8   5  17       11.32       -6.88      6.88 o 
  -7   5  17        1.91       11.58      5.24 o 
  -6   5  17       69.09       69.16     10.17 o 
  -5   5  17        8.85        8.62      4.58 o 
  -4   5  17       29.27       22.44      5.94 o 
  -3   5  17        3.82        1.06      3.75 o 
  -2   5  17       35.21       33.38      9.71 o 
  -1   5  17       27.59       18.71      7.72 o 
   0   5  17      411.88      421.75     14.45 o 
   1   5  17       74.34       67.99      6.25 o 
   2   5  17      180.58      197.04     10.20 o 
   3   5  17       11.68       11.82      5.87 o 
   4   5  17       82.96       60.38      8.00 o 
   5   5  17       23.57       11.62     11.69 o 
   6   5  17       13.70        0.57      8.51 o 
   7   5  17       44.63       52.90     12.31 o 
 -10   6  17      181.71      218.36     29.34 o 
  -9   6  17       63.43       68.29     17.20 o 
  -8   6  17       61.37       76.01     21.80 o 
  -7   6  17       56.67       57.93     15.25 o 
  -6   6  17       20.20       48.86     16.78 o 
  -5   6  17       60.77       99.95     19.90 o 
  -4   6  17      118.34      134.14     18.88 o 
  -3   6  17       53.48       71.27     16.83 o 
  -2   6  17       45.35       46.36      3.99 o 
  -1   6  17       63.21       47.27      7.74 o 
   0   6  17        0.22        1.97     13.11 o 
   1   6  17      238.41      200.78     31.07 o 
   2   6  17       17.65       11.22     17.04 o 
   3   6  17       22.24        4.48      6.29 o 
   4   6  17       15.07        0.24     16.94 o 
   5   6  17        9.45        7.62      8.60 o 
   6   6  17      133.44      152.26     17.30 o 
  -8   7  17       10.22       40.02     20.78 o 
  -7   7  17        1.45        3.07     12.69 o 
  -6   7  17       17.06       35.10     19.34 o 
  -5   7  17        7.70       10.69     11.71 o 
  -4   7  17       11.58      -15.81     15.81 o 
  -3   7  17       16.98      -10.69     11.20 o 
  -2   7  17        7.17      -12.23     16.78 o 
  -1   7  17       12.40       23.34     17.76 o 
   0   7  17      281.72      287.53     34.46 o 
   1   7  17      178.89      250.69     31.81 o 
   2   7  17       12.48      -14.60     16.60 o 
   3   7  17       40.12       33.15     15.57 o 
   4   7  17       10.75       12.04     13.06 o 
   5   7  17        6.02        0.00     14.08 o 
  -6   8  17       10.07       29.01     20.36 o 
  -5   8  17        0.74        5.62     14.27 o 
  -4   8  17        4.35        9.72     17.39 o 
  -3   8  17       20.24       33.75     18.92 o 
  -2   8  17       82.00       97.68     19.94 o 
  -1   8  17      106.75       98.01     17.90 o 
   0   8  17      183.39      171.73     24.46 o 
   1   8  17      180.68      195.72     28.50 o 
   2   8  17        9.97        5.07     20.27 o 
   3   8  17        8.56       22.27     21.24 o 
 -12   0  18        9.95        4.04     11.16 o 
 -10   0  18        7.53       20.22     14.13 o 
  -8   0  18        0.00        6.09     10.64 o 
  -6   0  18      391.49      401.19     27.99 o 
  -4   0  18      314.84      289.02     17.72 o 
  -2   0  18       55.79       46.55      7.61 o 
   0   0  18       10.03       14.52      7.95 o 
   2   0  18       56.34       64.55     11.81 o 
   4   0  18       56.44       47.99     10.84 o 
   6   0  18     1049.47     1229.04     76.12 o 
   8   0  18       80.26       85.92     21.99 o 
 -12   1  18       17.83       -3.69     11.92 o 
 -11   1  18        2.94      -10.11     10.11 o 
 -10   1  18       73.23       68.66     11.95 o 
  -9   1  18       65.68       62.02      8.30 o 
  -8   1  18      184.99      169.82     10.44 o 
  -7   1  18      398.57      434.42     15.74 o 
  -6   1  18       53.60       48.40      6.94 o 
  -5   1  18       58.03       55.48      6.07 o 
  -4   1  18        0.01        5.49      4.22 o 
  -3   1  18      709.49      785.43     23.33 o 
  -2   1  18     1908.53     2174.24     57.25 o 
  -1   1  18      505.92      518.83     16.28 o 
   0   1  18     1661.15     1909.95     42.39 o 
   1   1  18        0.03        4.15      5.49 o 
   2   1  18      375.82      435.87     15.10 o 
   3   1  18      131.25      143.30      9.51 o 
   4   1  18      116.72      122.67     11.57 o 
   5   1  18       55.36       59.51      9.84 o 
   6   1  18      425.49      433.59     25.95 o 
   7   1  18        0.18       -1.37      9.01 o 
   8   1  18       24.69       11.67     15.57 o 
 -12   2  18       16.64       27.40     12.32 o 
 -11   2  18        5.89        4.84     10.20 o 
 -10   2  18        7.95        2.35      7.52 o 
  -9   2  18       98.21       84.46      9.59 o 
  -8   2  18       73.42       49.70     15.90 o 
  -7   2  18       11.84        8.99      5.63 o 
  -6   2  18       76.25       77.83      8.51 o 
  -5   2  18        6.79        6.64      4.52 o 
  -4   2  18       45.23       33.65      5.26 o 
  -3   2  18      486.80      534.99     16.00 o 
  -2   2  18       64.80       57.74      6.55 o 
  -1   2  18       12.74       15.15      5.13 o 
   0   2  18       27.79       16.74      7.31 o 
   1   2  18      312.87      330.58     14.08 o 
   2   2  18       20.57       16.14      4.98 o 
   3   2  18        0.65        8.75      6.48 o 
   4   2  18        1.50       -5.29      9.54 o 
   5   2  18        4.29       -5.87      9.67 o 
   6   2  18        6.95      -10.94     11.11 o 
   7   2  18       72.62       55.35     10.72 o 
   8   2  18       35.09       26.06      9.97 o 
 -12   3  18       10.92       10.43     10.58 o 
 -11   3  18        1.52       31.38     14.41 o 
 -10   3  18       35.66       29.84     11.13 o 
  -9   3  18       14.74        8.28      7.72 o 
  -8   3  18        7.33        6.78      6.73 o 
  -7   3  18      131.06      114.07      9.57 o 
  -6   3  18       89.79       80.36      7.59 o 
  -5   3  18       94.76       84.01      7.68 o 
  -4   3  18      185.94      195.46     10.10 o 
  -3   3  18        0.03       -0.67      9.29 o 
  -2   3  18      118.70      123.78      7.55 o 
  -1   3  18       71.83       65.92      5.86 o 
   0   3  18       12.17       15.24     11.41 o 
   1   3  18      391.99      381.98     13.31 o 
   2   3  18      100.77       86.29     11.35 o 
   3   3  18        9.91        6.92      6.61 o 
   4   3  18       14.25       23.97      9.22 o 
   5   3  18       35.06       38.97      9.44 o 
   6   3  18       89.96      111.57     12.74 o 
   7   3  18        5.01       10.30      9.40 o 
   8   3  18        9.64        2.55     10.25 o 
 -11   4  18       33.14       27.80     10.68 o 
 -10   4  18      126.21      118.75     15.56 o 
  -9   4  18        1.75       -9.55      9.55 o 
  -8   4  18       46.12       54.53     14.21 o 
  -7   4  18        0.58       -6.01      6.01 o 
  -6   4  18        1.77       -4.94      5.90 o 
  -5   4  18      324.34      321.36     21.84 o 
  -4   4  18      226.72      218.52     10.83 o 
  -3   4  18       21.73       22.78      5.14 o 
  -2   4  18      236.69      228.56     11.59 o 
  -1   4  18      148.43      148.94      8.57 o 
   0   4  18        0.47        4.80      4.46 o 
   1   4  18      781.90      866.01     64.53 o 
   2   4  18       24.56       14.08      8.55 o 
   3   4  18        0.55        1.16      5.79 o 
   4   4  18        0.35       -6.58      6.58 o 
   5   4  18      209.29      197.64     15.83 o 
   6   4  18        1.19       -1.60      7.40 o 
   7   4  18        1.96        5.29     10.47 o 
 -10   5  18        0.64        0.00     18.73 o 
  -9   5  18        5.07        0.20      7.57 o 
  -8   5  18       31.01       19.04     23.31 o 
  -7   5  18       63.86       48.15      8.39 o 
  -6   5  18       27.21       29.50      5.92 o 
  -5   5  18       17.19       19.67      9.39 o 
  -4   5  18        0.06        7.28      8.76 o 
  -3   5  18      141.67      146.70      8.25 o 
  -2   5  18       15.60       12.52      4.48 o 
  -1   5  18        2.51       10.84      7.72 o 
   0   5  18      446.41      469.64     17.71 o 
   1   5  18      179.63      149.97      9.11 o 
   2   5  18       68.51       63.49      9.44 o 
   3   5  18       26.36       23.95      8.19 o 
   4   5  18       20.76       21.49      8.62 o 
   5   5  18        8.56       12.49      9.15 o 
   6   5  18      143.10      138.12     14.73 o 
  -9   6  18       62.12       50.67     23.29 o 
  -8   6  18        8.78        2.05     12.69 o 
  -7   6  18       11.76      -16.78     17.29 o 
  -6   6  18       14.43       24.45     14.27 o 
  -5   6  18        0.01      -10.74     15.80 o 
  -4   6  18       67.27       68.39     19.39 o 
  -3   6  18      183.91      198.66     24.46 o 
  -2   6  18       94.30       85.73     19.81 o 
  -1   6  18      211.02      210.67     26.27 o 
   0   6  18       40.67       28.64     13.06 o 
   1   6  18        0.03      -13.99     13.99 o 
   2   6  18       11.45       13.48     16.46 o 
   3   6  18        7.55        9.20     13.62 o 
   4   6  18       42.62       22.62     10.04 o 
   5   6  18      220.52      199.59     30.97 o 
  -8   7  18        7.28        9.11     14.22 o 
  -7   7  18       12.87        5.07     19.34 o 
  -6   7  18       56.90       14.27     19.34 o 
  -5   7  18        0.97       -1.02     17.34 o 
  -4   7  18        0.27      -10.74     16.32 o 
  -3   7  18        0.01        8.69     12.74 o 
  -2   7  18        0.11        2.05     15.25 o 
  -1   7  18       22.75       25.89     18.27 o 
   0   7  18      120.11      140.60     24.78 o 
   2   7  18        0.01       11.06     19.62 o 
   3   7  18        0.20        0.00     13.06 o 
   4   7  18        1.13       -1.02     14.04 o 
  -5   8  18       19.44       48.02     21.48 o 
  -4   8  18        6.08       -9.20     17.90 o 
  -3   8  18       22.79        7.16     18.92 o 
  -2   8  18       44.23       12.78     19.43 o 
  -1   8  18        0.70       29.61     20.41 o 
   0   8  18       61.67       88.10     24.97 o 
   1   8  18       13.21        8.65     21.85 o 
 -11   0  19       26.81       29.84     13.16 o 
  -9   0  19        9.97       18.73     13.67 o 
  -7   0  19      227.32      219.68     16.89 o 
  -5   0  19       12.77        3.80      6.95 o 
  -3   0  19      517.74      579.23     24.08 o 
  -1   0  19      231.54      265.04     14.85 o 
   1   0  19      622.94      672.28     26.99 o 
   3   0  19       62.79       61.09     18.15 o 
   5   0  19        0.40       17.90     13.53 o 
   7   0  19        6.71        4.88     10.69 o 
 -12   1  19        0.09        1.44     12.18 o 
 -11   1  19        1.17        0.02      9.60 o 
 -10   1  19       19.97        2.45     10.01 o 
  -9   1  19       94.32       87.27     20.83 o 
  -8   1  19       45.51       14.39     13.74 o 
  -7   1  19      170.25      169.91     11.84 o 
  -6   1  19        0.89       11.57      6.26 o 
  -5   1  19      233.88      205.43     17.53 o 
  -4   1  19        9.53       11.19      5.20 o 
  -3   1  19      163.41      159.82      8.88 o 
  -2   1  19      625.07      698.53     30.84 o 
  -1   1  19      176.86      182.64      9.20 o 
   0   1  19        0.02        7.08      5.15 o 
   1   1  19      507.68      529.78     16.87 o 
   2   1  19       35.00       42.16      6.89 o 
   3   1  19        0.59       -4.82      6.00 o 
   4   1  19       11.94        8.87      6.34 o 
   5   1  19       10.35        1.98      6.48 o 
   6   1  19       60.01       57.98     12.50 o 
   7   1  19       11.18        5.92      8.23 o 
   8   1  19       96.97      122.00     16.04 o 
 -12   2  19       11.97        0.76     12.02 o 
 -11   2  19       38.01       32.28     11.69 o 
 -10   2  19       48.21       67.56     11.82 o 
  -9   2  19       10.55        0.74      6.69 o 
  -8   2  19       41.16       31.47      8.51 o 
  -7   2  19      155.32      190.38     14.19 o 
  -6   2  19       28.07       75.47    135.57 o 
  -5   2  19       12.43        2.70      5.05 o 
  -4   2  19      266.68      304.58     14.21 o 
  -3   2  19      123.87      119.00      7.89 o 
  -2   2  19      287.20      312.49     19.22 o 
  -1   2  19      497.01      545.78     20.03 o 
   0   2  19       60.05       55.81      7.96 o 
   1   2  19        2.02        0.73      4.90 o 
   2   2  19      262.71      299.69     36.78 o 
   3   2  19       33.94       12.70      7.45 o 
   4   2  19      200.43      220.24     15.74 o 
   5   2  19       28.94       36.34     10.43 o 
   6   2  19       32.20       30.97      9.41 o 
   7   2  19       78.29      104.11     14.62 o 
   8   2  19       11.25        8.84     10.92 o 
 -11   3  19        1.18       16.31     10.58 o 
 -10   3  19        0.01       -3.62      7.71 o 
  -9   3  19        0.86        3.10      7.68 o 
  -8   3  19        0.89        6.76      8.53 o 
  -7   3  19        1.70        6.63      6.46 o 
  -6   3  19      247.37      256.01     13.86 o 
  -5   3  19        0.31        5.32      5.57 o 
  -4   3  19       19.29       15.81      7.68 o 
  -3   3  19     1257.88     1382.46     38.24 o 
  -2   3  19        3.68        4.13      4.64 o 
  -1   3  19       19.07        6.50      5.38 o 
   0   3  19        0.86        2.04      5.56 o 
   1   3  19       10.52       11.79      7.79 o 
   2   3  19      696.15      777.04     26.31 o 
   3   3  19      289.36      279.33     16.96 o 
   4   3  19       32.62       32.86     21.69 o 
   5   3  19       36.39       46.02     16.18 o 
   6   3  19        5.77        7.25      7.86 o 
   7   3  19       54.83       59.84     29.87 o 
 -10   4  19        4.62       -8.84      8.84 o 
  -9   4  19       15.35        4.83     10.20 o 
  -8   4  19        6.50       19.54      7.77 o 
  -7   4  19       28.80       26.97      8.59 o 
  -6   4  19       42.76       38.32      8.34 o 
  -5   4  19       19.02       12.45      5.84 o 
  -4   4  19      109.47       77.39      7.69 o 
  -3   4  19        1.10        1.97      5.87 o 
  -2   4  19      101.34      110.92      9.04 o 
  -1   4  19       17.97       17.12      6.18 o 
   0   4  19        3.96        2.04      8.53 o 
   1   4  19       10.83       18.03      7.37 o 
   2   4  19       97.17      108.27      9.10 o 
   3   4  19       10.47       10.47      7.22 o 
   4   4  19       55.70       56.26     10.88 o 
   5   4  19        5.96        6.19      9.65 o 
   6   4  19        3.41       -1.04      6.82 o 
  -9   5  19       38.14       76.19     22.87 o 
  -8   5  19       94.18       86.06     19.85 o 
  -7   5  19        1.76       11.71     15.80 o 
  -6   5  19       37.02       36.15      7.93 o 
  -5   5  19       67.49       42.08      7.25 o 
  -4   5  19       15.59       11.90      6.81 o 
  -3   5  19      162.95      122.43     12.83 o 
  -2   5  19        1.56       -0.45      5.27 o 
  -1   5  19       26.48       27.23      6.60 o 
   0   5  19      209.26      204.86     14.43 o 
   1   5  19       22.32        3.08     10.20 o 
   2   5  19        6.90        0.79     11.81 o 
   3   5  19       20.24       13.19     15.20 o 
   4   5  19        0.44       -8.26      8.26 o 
   5   5  19       12.31       12.30      8.48 o 
   6   5  19        0.11       16.32     12.46 o 
  -8   6  19        5.60       15.76     19.85 o 
  -7   6  19       15.51       38.72     16.32 o 
  -6   6  19       65.89       37.75     19.39 o 
  -5   6  19        4.99      -10.74     11.25 o 
  -4   6  19       73.65       61.74     19.90 o 
  -3   6  19        0.03       -0.51     16.78 o 
  -2   6  19       24.25       37.51     14.22 o 
  -1   6  19       69.72       76.76     22.73 o 
   0   6  19        0.74       -8.04     17.06 o 
   1   6  19       79.09       95.59     19.02 o 
   2   6  19       28.97       42.91     17.94 o 
   3   6  19       24.58       -0.51     11.95 o 
   4   6  19       45.80       55.27     22.41 o 
  -7   7  19        2.56        9.67     13.25 o 
  -5   7  19      117.36      154.73     26.55 o 
  -4   7  19       15.96       42.91     20.41 o 
  -3   7  19       14.18        6.14     12.23 o 
  -2   7  19       50.48       76.33     17.81 o 
  -1   7  19       24.52       12.18     14.69 o 
   0   7  19      175.17      211.39     31.39 o 
   1   7  19       29.49       30.73     23.71 o 
   2   7  19       28.17       55.32     22.13 o 
   3   7  19       22.15       13.57     14.55 o 
  -2   8  19       16.75       16.36     21.99 o 
 -10   0  20       29.41       14.64     14.64 o 
  -8   0  20       10.96      -12.18     12.18 o 
  -6   0  20      223.81      209.40     15.84 o 
  -4   0  20       19.23        6.02     13.06 o 
  -2   0  20      209.78      217.64     25.16 o 
   0   0  20      289.90      303.65     17.77 o 
   2   0  20      279.94      315.84     68.68 o 
   4   0  20       28.32       14.92      9.62 o 
   6   0  20        2.14       28.54     16.46 o 
 -11   1  20       25.18        8.23     11.29 o 
 -10   1  20        0.15        4.38      7.86 o 
  -9   1  20        6.36        3.91      7.29 o 
  -8   1  20      222.44      193.99     15.93 o 
  -7   1  20       22.87       17.33      8.03 o 
  -6   1  20       94.76       74.74      7.25 o 
  -5   1  20       22.77       19.89      5.65 o 
  -4   1  20       27.56       13.97      5.41 o 
  -3   1  20      769.20      879.38     24.14 o 
  -2   1  20        1.09        2.54      8.84 o 
  -1   1  20        7.60       10.30      5.99 o 
   0   1  20      165.46      166.99      9.29 o 
   1   1  20       30.17       23.33      6.86 o 
   2   1  20      354.21      373.76     30.91 o 
   3   1  20      214.84      227.93     14.37 o 
   4   1  20       75.58       49.10     11.90 o 
   5   1  20        8.15       12.13      8.12 o 
   6   1  20       11.24       20.94     10.78 o 
   7   1  20       15.63       10.82     15.01 o 
 -11   2  20        8.48       17.82     22.08 o 
 -10   2  20        3.63      -11.01     11.92 o 
  -9   2  20        0.02        0.25      9.81 o 
  -8   2  20       81.15       52.11     12.72 o 
  -7   2  20        0.40       -6.81      6.81 o 
  -6   2  20       12.64        6.89      5.78 o 
  -5   2  20       72.04       58.86      8.55 o 
  -4   2  20      257.73      286.43     23.31 o 
  -3   2  20       30.62       20.96     10.96 o 
  -2   2  20       19.60       16.41      7.14 o 
  -1   2  20       29.80       99.82    186.09 o 
   0   2  20      480.79      516.09     24.23 o 
   1   2  20        4.62        3.61      5.42 o 
   2   2  20      164.19      180.93     14.09 o 
   3   2  20       11.61        3.55      8.52 o 
   4   2  20        5.42        1.71      7.48 o 
   5   2  20       81.81      115.56     14.16 o 
   6   2  20       13.30        4.68     10.62 o 
   7   2  20      115.59      102.05     15.13 o 
 -10   3  20      100.57       88.93     11.99 o 
  -9   3  20        0.35       -2.70      9.53 o 
  -8   3  20       51.54       30.35      9.16 o 
  -7   3  20        1.32        1.75      6.60 o 
  -6   3  20       70.91       77.52      8.74 o 
  -5   3  20      138.12      110.56     21.71 o 
  -4   3  20       51.38       39.72      7.38 o 
  -3   3  20       24.72       30.19      6.63 o 
  -2   3  20       43.53       37.96      8.17 o 
  -1   3  20       58.17       49.20      7.22 o 
   0   3  20        7.02        1.80      6.24 o 
   1   3  20      796.22      902.31     29.54 o 
   2   3  20        1.57        4.65      8.17 o 
   3   3  20       27.58       26.02     14.32 o 
   4   3  20       56.28       72.28     13.62 o 
   5   3  20        0.25       -3.88      8.23 o 
   6   3  20       13.27       10.20     10.81 o 
 -10   4  20        3.80        6.08     10.44 o 
  -9   4  20       32.30       32.12      9.23 o 
  -8   4  20        9.64       27.76      9.90 o 
  -7   4  20        1.23        3.07      6.86 o 
  -6   4  20       12.25       16.52      6.37 o 
  -5   4  20       77.70       68.93     11.65 o 
  -4   4  20        1.27       -1.94      7.09 o 
  -3   4  20       28.00       13.75      5.27 o 
  -2   4  20       79.46       82.80      9.41 o 
  -1   4  20        0.44        7.77      7.25 o 
   0   4  20      210.63      179.38     18.43 o 
   1   4  20       55.86       43.92      9.13 o 
   2   4  20        9.19       -0.63      6.67 o 
   3   4  20        0.97        4.47     11.25 o 
   4   4  20        4.32       14.39     21.62 o 
   5   4  20       82.30       89.28     13.22 o 
   6   4  20       17.19       32.17     14.41 o 
  -9   5  20        6.38       -1.53     13.25 o 
  -8   5  20      108.49      142.27     26.50 o 
  -7   5  20       44.29       63.88     17.39 o 
  -6   5  20        0.10        0.00     16.87 o 
  -5   5  20       54.73       47.56     14.83 o 
  -4   5  20       36.05       45.23      8.13 o 
  -3   5  20       24.67       20.27      6.71 o 
  -2   5  20       28.82       39.57      9.58 o 
  -1   5  20        7.54       16.80      7.37 o 
   0   5  20        0.01       -5.92     10.11 o 
   1   5  20       74.89       46.57     11.30 o 
   2   5  20       40.64       28.86      9.10 o 
   3   5  20       55.86       65.75      9.95 o 
   4   5  20        0.46        6.30      8.13 o 
   5   5  20        9.46       16.73     12.46 o 
  -7   6  20       24.13       29.57     20.92 o 
  -6   6  20       54.46       84.29     23.48 o 
  -5   6  20       39.69       41.89     16.88 o 
  -4   6  20        0.89       11.20     18.87 o 
  -3   6  20       56.42       37.15     20.36 o 
  -2   6  20        8.01       -8.60     17.76 o 
  -1   6  20       10.53        8.60     18.69 o 
   0   6  20       31.28       16.60     18.59 o 
   1   6  20        1.99       -0.51     13.53 o 
   2   6  20        1.46        6.00     19.94 o 
   3   6  20       57.65       53.32     22.41 o 
  -5   7  20       15.99      -11.25     17.90 o 
  -4   7  20       51.53       56.16     22.45 o 
  -3   7  20       41.09       69.36     22.97 o 
  -2   7  20       36.11       43.74     21.38 o 
  -1   7  20        0.66       35.98     20.78 o 
   0   7  20       25.03       44.49     21.76 o 
   1   7  20       18.32       44.35     22.17 o 
 -11   0  21        4.72       25.80     18.22 o 
  -9   0  21       33.00       20.78     10.65 o 
  -7   0  21       40.13       36.31     14.32 o 
  -5   0  21      249.09      240.22     23.21 o 
  -3   0  21      831.61      949.62     37.66 o 
  -1   0  21       21.32       21.52      8.84 o 
   1   0  21      439.23      477.84     31.36 o 
   3   0  21       92.35      121.16     18.36 o 
   5   0  21       43.58       68.06     16.92 o 
 -11   1  21        1.82       26.28     12.51 o 
 -10   1  21       22.50       26.57     10.34 o 
  -9   1  21       24.26       19.81     23.64 o 
  -8   1  21       93.54       78.51     11.72 o 
  -7   1  21       21.47       19.01      6.75 o 
  -6   1  21        0.19        2.24      7.22 o 
  -5   1  21       16.36       11.19      6.58 o 
  -4   1  21      558.75      598.84     21.70 o 
  -3   1  21      162.82      169.53     10.12 o 
  -2   1  21      759.63      769.41     24.13 o 
  -1   1  21        3.89        2.75      5.36 o 
   0   1  21        9.38       20.26      8.17 o 
   1   1  21      117.10      112.17     13.38 o 
   2   1  21      168.69      173.27     24.06 o 
   3   1  21      300.44      350.30     20.67 o 
   4   1  21        0.26       -3.40      8.91 o 
   5   1  21        1.28       -2.57     10.37 o 
   6   1  21        0.23        6.09      9.91 o 
 -10   2  21       20.69       11.89      9.88 o 
  -9   2  21        0.01        6.48      8.65 o 
  -8   2  21      107.33      136.00     15.32 o 
  -7   2  21       32.98       21.51      7.77 o 
  -6   2  21        1.27        5.89      8.10 o 
  -5   2  21       12.89        5.26      6.87 o 
  -4   2  21       92.76       91.38      8.91 o 
  -3   2  21       11.89       19.63      7.23 o 
  -2   2  21       76.81       77.99     14.21 o 
  -1   2  21      278.70      255.60     14.65 o 
   0   2  21      171.59      157.82     11.89 o 
   1   2  21       23.71       27.27      9.99 o 
   2   2  21        2.03       -0.39      9.34 o 
   3   2  21      172.26      216.26     19.79 o 
   4   2  21        6.23       -6.42      6.72 o 
   5   2  21       54.36       40.50     12.51 o 
   6   2  21        0.44       10.89      8.71 o 
 -10   3  21       39.39       31.87     10.15 o 
  -9   3  21        0.32        1.60      9.16 o 
  -8   3  21       40.03       40.41     10.80 o 
  -7   3  21        0.13       -2.56      7.56 o 
  -6   3  21       98.41       72.54     10.28 o 
  -5   3  21        5.57        9.54      8.31 o 
  -4   3  21       79.91       77.99     10.70 o 
  -3   3  21        9.08       12.46      6.43 o 
  -2   3  21       55.46       39.31      8.95 o 
  -1   3  21       77.30       81.22      9.03 o 
   0   3  21       26.99       18.05     15.02 o 
   1   3  21       20.58       11.64      8.81 o 
   2   3  21      119.32      166.24     15.93 o 
   3   3  21       39.78       45.20     10.56 o 
   4   3  21       13.52       22.84      8.69 o 
   5   3  21       31.58       14.67     11.50 o 
  -9   4  21       27.22       36.72     18.87 o 
  -8   4  21       44.45       25.25     15.83 o 
  -7   4  21        4.21        0.00     13.29 o 
  -6   4  21        0.90       21.01     13.34 o 
  -5   4  21       63.54       69.60     10.08 o 
  -4   4  21        0.00        0.40     10.48 o 
  -3   4  21      276.33      293.79     34.93 o 
  -2   4  21      160.86      147.99     12.77 o 
  -1   4  21       25.99       20.84      7.83 o 
   0   4  21       14.64       -1.10      9.00 o 
   1   4  21        0.64       -3.05      7.68 o 
   2   4  21        0.94       13.49      9.34 o 
   3   4  21       14.11       17.28     13.74 o 
   4   4  21       35.68       33.80     11.46 o 
   5   4  21        2.19        6.23     12.46 o 
  -8   5  21       25.40       30.63     16.32 o 
  -6   5  21       24.52       38.91     18.41 o 
  -5   5  21       48.90       43.98     14.32 o 
  -4   5  21       26.49       14.78     17.85 o 
  -3   5  21        9.07       31.01     17.80 o 
  -2   5  21       18.62       23.24     18.22 o 
  -1   5  21       69.94       44.21     20.13 o 
   0   5  21      102.81       96.47     23.01 o 
   1   5  21        0.09       13.90     19.38 o 
   2   5  21       17.77       20.83     17.34 o 
   3   5  21        0.11        7.44     12.88 o 
  -5   6  21       13.32       -9.20     12.78 o 
  -4   6  21        0.06        2.05     13.25 o 
  -3   6  21       99.72      117.02     24.92 o 
  -2   6  21        9.19       51.18     20.27 o 
  -1   6  21       45.43       52.49     17.15 o 
   0   6  21        2.24        6.51     20.59 o 
   1   6  21       16.52       -3.02     21.01 o 
 -10   0  22      102.21      130.55     22.78 o 
  -8   0  22      160.30      121.18     22.41 o 
  -6   0  22        3.55        7.72     12.83 o 
  -4   0  22      144.50      157.07     19.06 o 
  -2   0  22      126.96      104.11     17.76 o 
   0   0  22        4.02      -11.39     11.39 o 
   2   0  22        3.28       -5.81      9.72 o 
   4   0  22       11.83       30.40     13.99 o 
 -10   1  22       13.92       11.82     10.20 o 
  -9   1  22       10.74       -3.97     10.32 o 
  -8   1  22       25.24       24.45     10.62 o 
  -7   1  22        0.05        1.55      9.17 o 
  -6   1  22      205.91      208.24     18.97 o 
  -5   1  22        4.15        8.57      9.08 o 
  -4   1  22      144.58      164.82     14.38 o 
  -3   1  22        2.33       -3.67     18.94 o 
  -2   1  22      572.84      627.62     31.95 o 
  -1   1  22       99.44       83.67     10.30 o 
   0   1  22       50.23       31.51     10.30 o 
   1   1  22       15.74       32.17     13.99 o 
   2   1  22       58.27       58.25     11.86 o 
   3   1  22        0.26       -9.91      9.91 o 
   4   1  22       36.12       22.00      9.64 o 
   5   1  22       29.23       27.06      9.34 o 
 -10   2  22       19.21       28.25     12.91 o 
  -9   2  22        0.57       -7.77     10.82 o 
  -8   2  22        0.90        0.18      8.54 o 
  -7   2  22       15.75       12.26      9.51 o 
  -6   2  22       17.24        5.74      9.25 o 
  -5   2  22       34.42       31.89      8.84 o 
  -4   2  22      362.83      381.07     21.68 o 
  -3   2  22       23.20       15.69     10.30 o 
  -2   2  22      120.68      104.46     12.71 o 
  -1   2  22       17.47       10.88      7.79 o 
   0   2  22        0.05        2.27      8.72 o 
   1   2  22       12.27       36.13      9.64 o 
   2   2  22        0.44       -0.85      8.10 o 
   3   2  22        0.04       -7.75     10.18 o 
   4   2  22        5.26        3.75     21.75 o 
   5   2  22        0.09       -0.17      7.55 o 
  -9   3  22       57.34       26.92     11.64 o 
  -8   3  22       42.48       40.04     19.11 o 
  -7   3  22       32.16       22.86     10.69 o 
  -6   3  22        0.02       -7.75      7.75 o 
  -5   3  22        0.74       12.84      8.65 o 
  -4   3  22       24.41       42.69      9.23 o 
  -3   3  22      112.18      106.28     12.41 o 
  -2   3  22       30.89       25.40      9.60 o 
  -1   3  22        7.39        4.41     10.81 o 
   0   3  22        7.68       12.05      9.25 o 
   1   3  22       39.76       39.39     19.43 o 
   2   3  22       48.88       28.38      8.99 o 
   3   3  22        0.02       -7.83      8.77 o 
   4   3  22        0.27       -7.02      8.91 o 
  -8   4  22       28.75       29.15     16.87 o 
  -7   4  22        7.03       39.47     19.99 o 
  -6   4  22        3.42        3.53      9.62 o 
  -5   4  22       18.28       10.94     10.02 o 
  -4   4  22        4.51      -15.34     15.34 o 
  -3   4  22        0.48        2.05     11.67 o 
  -2   4  22      266.73      207.61     31.35 o 
  -1   4  22       13.66       13.02     17.53 o 
   0   4  22        4.38        2.63     10.04 o 
   1   4  22       26.85        7.95      8.78 o 
   2   4  22       37.67       18.97     10.98 o 
   3   4  22       36.02       21.47     10.45 o 
  -6   5  22       12.78      -17.39     18.41 o 
  -5   5  22        1.40       27.61     18.41 o 
  -4   5  22        0.06       -9.72     12.74 o 
  -2   5  22       47.23       57.13     21.76 o 
  -1   5  22       28.18       27.15     13.57 o 
   0   5  22       87.90      113.95     25.99 o 
   1   5  22        2.80        0.98     20.41 o 
   2   5  22        3.17      -12.88     19.85 o 
  -3   6  22       41.31       17.29     14.23 o 
  -9   0  23       16.89       15.71     16.73 o 
  -7   0  23       41.18       39.38     18.92 o 
  -5   0  23       32.48       49.97     16.50 o 
  -3   0  23      421.96      488.12     33.40 o 
  -1   0  23       64.14       36.68     15.57 o 
   1   0  23      104.20      128.28     22.13 o 
   3   0  23        0.28       -3.86     15.01 o 
  -9   1  23       32.82       25.67     10.81 o 
  -8   1  23        6.14        6.18     16.78 o 
  -7   1  23       85.28       81.31     14.02 o 
  -6   1  23       12.30       -8.38      8.38 o 
  -5   1  23       26.75       22.35      7.98 o 
  -4   1  23       22.36       12.35      9.45 o 
  -3   1  23      126.97      118.61     13.72 o 
  -2   1  23       40.44       61.77     10.61 o 
  -1   1  23      110.05      113.21     12.89 o 
   0   1  23        0.09        2.97      7.41 o 
   1   1  23        0.16       12.17     25.82 o 
   2   1  23       72.46       70.06     12.07 o 
   3   1  23       13.07        7.56     18.22 o 
   4   1  23       13.43       10.62      9.81 o 
  -9   2  23        6.29       -1.08      9.30 o 
  -8   2  23        0.70        4.79      9.63 o 
  -7   2  23        3.26        9.47     11.10 o 
  -6   2  23       53.16       36.85     10.93 o 
  -5   2  23        3.57        4.04     12.57 o 
  -4   2  23       29.04       29.09     15.36 o 
  -3   2  23      146.76      120.00     12.13 o 
  -2   2  23       22.28       37.38     18.59 o 
  -1   2  23      243.95      240.56     21.28 o 
   0   2  23        4.42       -8.25      8.25 o 
   1   2  23        2.11       -6.63     10.43 o 
   2   2  23       73.73       97.98     13.72 o 
   3   2  23        0.34        2.36     10.85 o 
   4   2  23       36.89       53.10     15.27 o 
  -8   3  23       18.94        9.79     13.04 o 
  -7   3  23        6.26       -5.59     10.14 o 
  -6   3  23        0.31       -1.34      9.87 o 
  -5   3  23        3.89       10.39     10.55 o 
  -4   3  23        0.11       -6.93     17.41 o 
  -3   3  23       88.85       49.16     11.03 o 
  -2   3  23       81.80       59.07     11.80 o 
  -1   3  23        5.71        2.31     11.05 o 
   0   3  23        1.34        2.71      9.08 o 
   1   3  23        0.31       -2.99      9.45 o 
   2   3  23        9.34       19.57      7.18 o 
   3   3  23        1.83        3.06     10.52 o 
  -7   4  23       85.88       79.97     24.08 o 
  -6   4  23        2.29       -5.11     12.32 o 
  -5   4  23        0.66       17.43     12.27 o 
  -1   4  23      127.58      112.15     15.90 o 
   0   4  23       11.42       -3.49     18.45 o 
   1   4  23       17.46       16.83     20.83 o 
   2   4  23       56.44       70.38     15.55 o 
  -4   5  23      150.72      180.60     30.60 o 
  -3   5  23       75.69       26.41     20.83 o 
  -2   5  23        0.57      -19.71     19.71 o 
  -1   5  23       48.89       14.09     21.11 o 
   0   5  23       10.11      -13.99     13.99 o 
  -8   0  24        7.02       32.59     18.32 o 
  -6   0  24       31.83       23.10     17.48 o 
  -4   0  24       50.90       30.87     12.37 o 
  -2   0  24        5.27       16.78     14.74 o 
   0   0  24       18.64       18.41     16.41 o 
   2   0  24      287.69      374.26     35.77 o 
  -8   1  24        5.62       27.01     12.06 o 
  -7   1  24        0.18        5.85     14.57 o 
  -6   1  24        6.81       13.37      9.47 o 
  -5   1  24        1.52       34.06     11.26 o 
  -4   1  24       76.05       85.32     32.06 o 
  -3   1  24       40.95       27.01      9.23 o 
  -2   1  24        1.33       -2.88     10.20 o 
  -1   1  24        0.55       -0.31     13.60 o 
   0   1  24        0.02      -16.54     20.22 o 
   1   1  24       30.11       24.32     10.15 o 
   2   1  24        4.47        4.47     15.15 o 
   3   1  24       24.79       29.19     12.74 o 
  -7   2  24       19.35        7.85     21.52 o 
  -6   2  24        1.92       -5.26      8.23 o 
  -5   2  24        5.33       15.23     10.71 o 
  -4   2  24        6.94        5.28     15.13 o 
  -3   2  24      156.51      190.84     17.24 o 
  -2   2  24        3.12       -1.25     10.89 o 
  -1   2  24       48.51       55.43      9.63 o 
   0   2  24       11.36       14.90      9.31 o 
   1   2  24       30.01       27.50     26.01 o 
   2   2  24        3.51        2.37      6.34 o 
  -6   3  24        0.02      -10.61     14.25 o 
  -5   3  24        0.09       17.34      9.17 o 
  -4   3  24      137.78      144.71     15.26 o 
  -3   3  24       29.98        4.90     10.22 o 
  -2   3  24       43.25       45.70     11.71 o 
  -1   3  24       16.40       35.17     12.05 o 
   0   3  24        0.56       -0.30     11.05 o 
   1   3  24       41.76       46.85     15.32 o 
  -5   4  24        5.91        3.07     12.78 o 
  -4   4  24       24.10        1.53     14.27 o 
  -3   4  24       61.48       47.74     17.29 o 
  -2   4  24       12.96      -13.11     13.11 o 
  -1   4  24      146.59      127.96     27.62 o 
   0   4  24       18.31      -17.43     20.97 o 
  -5   0  25       17.97      -15.43     16.97 o 
  -3   0  25      190.46      184.47     26.65 o 
  -1   0  25       36.81       27.24     14.13 o 
   1   0  25       92.38      102.89     23.76 o 
  -6   1  25        0.57       30.84     15.06 o 
  -5   1  25       28.18       16.62     11.55 o 
  -4   1  25       40.89       33.02     12.66 o 
  -3   1  25       22.44       29.42     12.25 o 
  -2   1  25       10.09       22.17     11.81 o 
  -1   1  25      161.49      165.63     19.34 o 
   0   1  25        7.63       33.37     12.86 o 
   1   1  25        1.43        0.19     19.06 o 
  -6   2  25      107.98      107.59     15.96 o 
  -5   2  25        3.41       -5.86     11.38 o 
  -4   2  25        0.35       -5.85     10.85 o 
  -3   2  25       14.49        2.70     11.06 o 
  -2   2  25       56.92       41.78     12.04 o 
  -1   2  25       11.13        0.25     11.18 o 
   0   2  25        7.14        7.58     12.23 o 
  -4   3  25       14.10        5.01     11.06 o 
  -3   3  25      103.54       78.04     18.97 o 
  -2   3  25      125.94       90.50     14.82 o 
  -1   3  25       20.73        5.19     21.52 o 
  -2   0  26      117.28      114.05     21.39 o 
                                                 
